# Supplementary material for: Prevalence of cardiovascular autonomic neuropathy and gastroparesis symptoms among patients with type 2 diabetes who attend a primary health care center
Source: PLoS One. 2018 Dec 21;13(12):e0209500. doi: 10.1371/journal.pone.0209500 (PMC6303088; doi:10.1371/journal.pone.0209500)
Supplement: S1 File — (XLSX) [file pone.0209500.s001.xlsx]

## Sheet: ورقة1
Patient's code	Age	Gender	Duration of DM	Smoking	HTN	Anti HTN	DR	Insulin	Sulfonylurea	Metformin	DDP-4 inhibitor	TZD	Meglitinides	None	BMI	FBS	TC	TG	HDL	LDL	HbA1c	Urine ACR	UACR new	Albuminuria	eGFR MDRD equation	SBP	DBP	PSBP	PDBP	PHR	orthostatic hypotension	resting tachycardia	QTc	QTc prolonged ?	CAN	GCSI score	GCSI new	GCSI present ?	GCSI category	Nausea	Retching	Vomiting	Stomach fullness	Not able to finish a meal	Excessive fullness after meals	Loss of appetitie	Bloating	stomach or belly visibly larger	presenceofanysymptom
1	61	F	3	No	No	No	No	No	No	Yes	No	No	No	No	26.5	7.5	2.88	0.77	1.1	1.61	6.5	0.26	2.3	normoalbuminuria	81.1	158	86	147	81	99	No	No	0.45	borderline	No	0	0	absent	none	No	No	No	No	No	No	No	No	No	No
2	44	M	5	No	No	No	No	Yes	Yes	Yes	Yes	No	No	No	37.9	10.1	3.13	1.65	0.84	1.86	7.5	1.18	10.43	normoalbuminuria	94.1	157	87	143	84	105	No	No	0.43	borderline	No	8	0.9	absent	mild	No	No	No	No	No	No	No	Yes	Yes	Yes
3	61	M	9	No	Yes	Yes	No	No	Yes	Yes	Yes	No	No	No	28	8.7	3.21	0.64	1.16	1.84	7.5	0.22	1.94	normoalbuminuria	78.1	119	73	125	69	92	No	No	0.39	No	No	0	0	absent	none	No	No	No	No	No	No	No	No	No	No
4	53	M	5	No	Yes	Yes	No	No	Yes	Yes	No	No	No	No	31	6.4	3.4	3.01	0.83	1.99	7.2	46.82	413.89	macroalbuminuria	78.4	117	67	131	81	94	No	No	0.42	No	No	4	0.4	absent	mild	No	No	No	No	Yes	Yes	No	No	No	Yes
5	56	F	7	No	Yes	Yes	No	No	Yes	Yes	No	No	No	No	33.6	5.2	3.55	1.04	1.41	1.98	6.2	0.45	3.98	normoalbuminuria	88.5	98	55	116	74	94	No	No	0.46	borderline	No	0	0	absent	none	No	No	No	No	No	No	No	No	No	No
6	45	F	13	No	No	No	No	No	Yes	Yes	Yes	No	No	No	30.9	16.6	2.93	1.6	1.01	1.23	9.8	0.75	6.63	normoalbuminuria	115	113	76	124	81	92	No	No	0.44	No	No	9	1	absent	mild	Yes	Yes	No	No	No	No	No	No	Yes	Yes
7	50	F	16	No	Yes	Yes	Yes	Yes	No	Yes	Yes	No	No	No	41.7	15	4.24	1.1	1.47	2.25	11.1	7.29	64.44	microalbuminuria	112.6	122	60	135	63	136	No	Yes	0.45	borderline	Yes	8	0.89	absent	mild	Yes	No	No	No	No	Yes	No	Yes	No	Yes
8	43	M	2	No	Yes	Yes	No	No	Yes	Yes	Yes	No	No	No	39.4	15.3	4.44	2.03	0.82	2.99	9.6	6.05	53.48	microalbuminuria	121.4	120	77	127	83	69	No	No	0.42	No	No	23	2.56	present	mild	Yes	Yes	Yes	Yes	Yes	Yes	Yes	Yes	Yes	Yes
9	64	M	5	No	Yes	Yes	No	No	Yes	Yes	Yes	No	No	No	48	5.5	3.2	0.86	1	1.55	7	0.51	4.51	normoalbuminuria	92.4	121	61	144	78	104	No	No	0.46	Yes	Yes	4	0.4	absent	mild	No	No	No	No	Yes	Yes	No	No	No	Yes
10	67	F	5	No	Yes	Yes	No	No	Yes	Yes	Yes	No	No	No	33.3	8.7	4.66	1.33	1.32	3.1	8.9	1.13	9.99	normoalbuminuria	90.2	108	68	119	71	101	No	No	0.43	No	No	2	0.2	absent	none	No	No	No	Yes	No	No	No	No	No	Yes
11	35	F	2	No	No	No	No	Yes	No	Yes	Yes	No	No	No	26	7.9	2.71	2.09	1.01	1.12	7.1	2.14	18.92	normoalbuminuria	132.5	125	86	140	96	121	No	No	0.45	borderline	No	11	1.2	absent	mild	Yes	No	No	Yes	Yes	No	No	Yes	No	Yes
12	59	M	11	Yes	Yes	Yes	Yes	Yes	Yes	Yes	No	No	No	No	26.3	16.1	3.71	1.7	1	2.27	9.5	0.71	6.28	normoalbuminuria	99.8	134	90	146	89	118	No	No	0.43	borderline	No	2	0.2	absent	none	No	No	No	No	No	No	No	Yes	No	Yes
13	56	F	20	No	Yes	Yes	No	Yes	No	Yes	No	No	No	No	35.2	9.3	4.53	1.94	0.85	3.34	8.1	0.48	4.24	normoalbuminuria	86.9	134	75	137	75	78	No	No	0.43	No	No	12	1.3	absent	mild	Yes	No	No	No	Yes	Yes	No	No	Yes	Yes
14	56	F	8	No	No	No	No	No	Yes	Yes	Yes	No	No	No	34	10.4	4.5	1.55	1.14	2.95	8.7	1.17	10.34	normoalbuminuria	86.9	136	80	140	92	102	No	No	0.45	borderline	No	0	0	absent	none	No	No	No	No	No	No	No	No	No	No
15	54	M	2	No	No	No	No	Yes	Yes	Yes	No	No	No	No	30	8.5	4.48	2.06	0.95	2.99	7.4	0.94	8.31	normoalbuminuria	92.9	149	76	147	86	93	No	No	0.43	borderline	No	2	0.2	absent	none	No	No	No	No	No	Yes	No	No	No	Yes
16	69	M	20	No	No	No	Yes	Yes	No	Yes	No	No	No	No	31.2	5.5	2.54	1.27	0.71	1.18	8.5	0.3	2.65	normoalbuminuria	91	139	68	132	63	80	No	No	0.41	No	No	4	0.4	absent	mild	No	No	No	No	Yes	Yes	No	No	No	Yes
17	66	F	10	No	Yes	Yes	No	No	Yes	Yes	Yes	No	No	No	28.4	16.8	4.53	1.28	1.39	2.87	10.4	0.8	7.1	normoalbuminuria	92	138	71	144	73	104	No	No	0.43	No	No	0	0	absent	none	No	No	No	No	No	No	No	No	No	No
18	49	M	14	No	No	Yes	Yes	Yes	No	Yes	No	No	No	No	23.7	7.1	4.16	1.09	1.3	2.35	8.2	0.45	3.98	normoalbuminuria	102	113	69	136	85	87	No	No	0.42	No	No	20	2.2	present	mild	Yes	Yes	No	Yes	Yes	Yes	Yes	No	No	Yes
19	73	M	15	No	Yes	Yes	No	No	No	Yes	No	No	No	No	28	5.8	3.99	1.24	1.2	2.44	6.7	0.6	5.3	normoalbuminuria	86.1	134	81	151	90	95	No	No	0.41	No	No	4	0.4	absent	mild	No	No	No	No	No	No	No	Yes	No	Yes
20	64	F	13	No	Yes	Yes	No	Yes	No	Yes	No	No	No	No	33.2	12	4.42	2.08	0.87	2.87	12.9	0.5	4.42	normoalbuminuria	84.6	175	75	172	83	77	No	No	0.42	No	No	12	1.3	absent	mild	No	No	No	Yes	Yes	Yes	No	No	No	Yes
21	61	F	22	No	Yes	Yes	Yes	Yes	No	Yes	No	No	No	No	41.1	10.4	5.39	1.56	1.45	3.43	8.8	5.24	46.32	microalbuminuria	66.3	149	75	179	82	81	No	No	0.44	No	No	9	1	absent	mild	Yes	No	No	Yes	No	No	No	Yes	Yes	Yes
22	48	M	2	Yes	Yes	Yes	No	No	Yes	Yes	No	No	No	No	29.4	9.1	4.12	2	1.16	2.28	8.5	3.67	32.44	microalbuminuria	112.8	145	81	141	85	89	No	No	0.47	Yes	Yes	2	0.2	absent	none	No	No	No	Yes	No	No	No	No	No	Yes
23	65	F	30	No	Yes	Yes	Yes	Yes	No	No	No	No	No	No	35.8	12.8	3.5	1.84	0.87	1.99	9.9	3.53	31.21	microalbuminuria	49.6	131	67	146	72	84	No	No	0.42	No	No	0	0	absent	none	No	No	No	No	No	No	No	No	No	No
24	57	F	12	No	Yes	Yes	Yes	Yes	No	Yes	No	No	No	No	29	5.5	3.95	1.43	1.23	2.35	6.3	2.25	19.89	normoalbuminuria	98.8	146	63	139	70	80	No	No	0.43	No	No	8	0.89	absent	mild	No	No	No	Yes	No	No	Yes	Yes	No	Yes
25	42	M	3	No	No	No	No	No	Yes	No	No	No	No	No	27.8	5.5	4.59	1.8	1.08	3.11	7.2	0.91	8	normoalbuminuria	124.2	140	86	124	85	98	No	No	0.39	No	No	0	0	absent	none	No	No	No	No	No	No	No	No	No	No
26	47	M	14	Yes	Yes	Yes	Yes	Yes	No	Yes	Yes	Yes	No	No	34	14.6	3.47	2	1.07	1.84	9.5	4.51	39.87	microalbuminuria	87.9	143	91	147	88	76	No	No	0.4	No	No	12	1.3	absent	mild	No	No	No	Yes	No	Yes	No	Yes	Yes	Yes
27	32	M	4	Yes	Yes	Yes	No	Yes	Yes	Yes	Yes	No	No	No	38	15.2	5.21	2.1	0.96	3.66	12.2	3.64	32.18	microalbuminuria	169.8	145	93	153	110	87	No	No	0.42	No	No	24	2.67	present	mild	Yes	Yes	No	Yes	Yes	Yes	Yes	Yes	Yes	Yes
28	49	F	1.5	No	No	No	No	No	Yes	No	No	No	No	No	27.1	11	5.77	1.05	1.3	3.68	9.9	1.28	11.32	normoalbuminuria	118.2	120	66	117	77	97	No	No	0.41	No	No	0	0	absent	none	No	No	No	No	No	No	No	No	No	No
29	49	F	8	No	No	No	No	Yes	No	Yes	No	No	No	No	30.9	4.9	4.32	0.75	0.75	3.01	9	1.37	12.11	normoalbuminuria	126.7	138	62	137	77	65	No	No	0.39	No	No	0	0	absent	none	No	No	No	No	No	No	No	No	No	No
30	69	F	19	No	Yes	Yes	No	Yes	No	Yes	No	No	No	No	37	9.6	3.15	1.04	1.13	1.64	7.9	0.64	5.66	normoalbuminuria	69.6	135	64	142	78	83	No	No	0.47	borderline	No	10	1.1	absent	mild	No	No	No	No	Yes	Yes	Yes	No	No	Yes
31	63	F	1	No	Yes	Yes	Yes	No	No	Yes	Yes	No	No	No	41.8	5.5	4.01	1.4	1.63	1.82	6.5	5.29	46.76	microalbuminuria	83.4	137	83	109	59	84	Yes	No	0.45	borderline	Yes	4	0.4	absent	mild	No	No	No	No	No	No	No	Yes	Yes	Yes
32	52	F	10	No	Yes	Yes	No	Yes	Yes	Yes	No	No	No	No	40.9	6.5	3.9	1.49	0.85	2.61	7.4	2.28	20.16	normoalbuminuria	132	105	65	107	72	98	No	No	0.47	borderline	No	4	0.4	absent	mild	No	No	No	No	No	No	No	Yes	No	Yes
33	65	F	15	No	Yes	Yes	No	Yes	No	Yes	Yes	No	No	No	39.6	12.8	2.86	0.9	1.11	1.54	9.8	1.05	9.28	normoalbuminuria	135.9	116	62	122	68	88	No	No	0.46	borderline	No	10	1.1	absent	mild	Yes	Yes	No	No	No	Yes	No	Yes	No	Yes
34	41	M	2	Yes	No	No	No	No	No	Yes	No	No	No	No	25	7.1	2.88	1.94	0.92	1.41	7.4	0.2	1.77	normoalbuminuria	114.6	133	71	125	78	101	No	No	0.43	borderline	No	10	1.1	absent	mild	Yes	No	No	Yes	No	Yes	No	Yes	No	Yes
35	56	F	20	No	Yes	Yes	No	Yes	No	Yes	No	No	No	No	31.1	7.8	4.51	1.76	1.46	2.41	7.9	1.88	16.64	normoalbuminuria	105.4	127	74	142	79	81	No	No	0.44	No	No	8	0.89	absent	mild	No	No	No	No	Yes	Yes	Yes	No	No	Yes
36	78	M	15	No	Yes	Yes	No	Yes	Yes	Yes	Yes	No	No	No	38	11.7	3.41	2.07	0.69	2.07	8.8	0.35	3.1	normoalbuminuria	63	131	66	149	71	61	No	No	0.42	No	No	0	0	absent	none	No	No	No	No	No	No	No	No	No	No
37	66	M	5	No	Yes	Yes	No	No	No	Yes	No	No	No	No	31.7	9	5.17	1.7	1.78	2.89	8.7	6.87	60.73	microalbuminuria	109.4	130	77	139	79	78	No	No	0.4	No	No	0	0	absent	none	No	No	No	No	No	No	No	No	No	No
38	51	M	8	No	No	No	No	No	No	Yes	No	No	No	No	29.7	4.8	4.05	1.03	1.02	2.59	6.7	0.18	1.59	normoalbuminuria	94	142	78	135	83	67	No	No	0.37	No	No	0	0	absent	none	No	No	No	No	No	No	No	No	No	No
39	51	F	2	No	No	No	No	No	No	Yes	No	No	No	No	34.5	6.6	2.84	0.99	0.84	1.63	7	0.25	2.21	normoalbuminuria	112.1	129	84	124	84	104	No	No	0.42	No	No	0	0	absent	none	No	No	No	No	No	No	No	No	No	No
40	49	M	8	No	Yes	Yes	No	No	Yes	Yes	No	No	No	No	27.4	5.9	3.48	1.68	0.9	2.21	6	5.21	46.1	microalbuminuria	103.6	136	83	124	79	78	No	No	0.42	No	No	0	0	absent	none	No	No	No	No	No	No	No	No	No	No
41	58	F	8	No	No	No	No	Yes	Yes	Yes	No	No	No	No	38.8	13.5	4.05	1.12	1.56	2.07	9.5	0.61	5.39	normoalbuminuria	86.3	135	73	140	76	89	No	No	0.46	borderline	No	20	2.2	present	mild	No	No	No	Yes	Yes	Yes	Yes	Yes	Yes	Yes
42	52	F	2	No	Yes	Yes	No	No	No	Yes	No	No	No	No	40.5	7.5	4.25	1.38	1.22	2.55	7.3	0.36	3.18	normoalbuminuria	74.8	147	86	150	98	119	No	Yes	0.45	borderline	Yes	4	0.4	absent	mild	No	No	No	No	No	No	No	Yes	Yes	Yes
43	75	F	4	No	Yes	Yes	No	No	No	Yes	No	No	No	No	32.8	5.2	3.69	0.86	0.91	2.74	5.8	1.33	11.76	normoalbuminuria	99.3	131	62	157	75	75	No	No	0.6	Yes	Yes	19	2.1	present	mild	Yes	No	No	Yes	Yes	Yes	Yes	Yes	Yes	Yes
44	60	F	4	No	Yes	Yes	No	No	Yes	Yes	No	No	No	No	24	7.3	4.36	2.43	1.48	2.37	6.8	0.96	8.49	normoalbuminuria	118.8	126	73	134	71	93	No	No	0.44	No	No	6	0.67	absent	mild	No	No	No	Yes	Yes	Yes	No	No	No	Yes
45	65	F	24	No	Yes	Yes	No	Yes	No	Yes	No	No	No	No	31.4	7.2	4.05	2.38	0.95	2.3	7.1	1.09	9.64	normoalbuminuria	90.7	119	62	131	80	100	No	No	0.57	Yes	Yes	13	1.4	absent	mild	Yes	No	No	Yes	No	No	Yes	Yes	Yes	Yes
46	60	F	8	No	Yes	Yes	No	No	No	Yes	Yes	No	No	No	30.2	8.2	3.56	1.25	0.88	2.34	7.6	0.48	4.24	normoalbuminuria	113.4	118	69	122	83	87	No	No	0.46	borderline	No	10	1.1	absent	mild	No	No	No	Yes	Yes	Yes	No	Yes	No	Yes
47	66	M	10	No	No	No	No	No	No	Yes	No	No	No	No	33.2	7.2	3.71	1.08	0.93	2.49	7.4	0.31	2.74	normoalbuminuria	100.7	116	66	117	76	76	No	No	0.42	No	No	2	0.2	absent	none	No	No	No	No	No	No	No	Yes	No	Yes
48	59	M	7	No	Yes	Yes	No	No	Yes	Yes	Yes	No	No	No	30.4	8	3.86	1.03	1.06	2.47	8	0.75	6.63	normoalbuminuria	77.6	119	76	130	82	83	No	No	0.45	borderline	No	2	0.2	absent	none	No	No	No	No	No	Yes	No	No	No	Yes
49	65	F	8	No	Yes	Yes	No	No	Yes	Yes	No	No	No	No	32	9.3	4.11	2.64	0.9	2.62	7.1	0.4	3.54	normoalbuminuria	111.6	129	70	144	82	99	No	No	0.45	borderline	No	4	0.4	absent	mild	No	No	No	No	No	No	No	Yes	Yes	Yes
50	57	F	2	No	Yes	Yes	Yes	Yes	No	Yes	No	No	No	No	33	7.8	3.69	1.05	1.93	1.35	11.2	9.58	84.69	microalbuminuria	114.6	195	87	188	94	109	No	Yes	0.42	No	Yes	12	1.3	absent	mild	No	Yes	Yes	Yes	No	No	No	Yes	Yes	Yes
51	63	M	10	No	Yes	Yes	No	Yes	Yes	No	Yes	No	No	No	37	5.3	3.2	2.72	0.56	1.72	7.7	0.67	5.92	normoalbuminuria	92.7	148	75	161	95	78	No	No	0.44	borderline	No	6	0.67	absent	mild	Yes	Yes	No	Yes	No	No	No	No	No	Yes
52	57	M	6	Yes	Yes	Yes	No	No	No	Yes	No	No	No	No	27	5.3	3.77	1.18	0.85	2.56	6	0.29	2.56	normoalbuminuria	92.8	128	78	147	96	86	No	No	0.39	No	No	2	0.2	absent	none	No	No	No	No	Yes	No	No	No	No	Yes
53	43	M	15	No	Yes	Yes	Yes	Yes	No	Yes	No	No	No	No	37	12.8	3.59	1.24	1.13	1.97	8.9	0.44	3.89	normoalbuminuria	83.8	119	76	128	84	91	No	No	0.43	borderline	No	8	0.89	absent	mild	No	Yes	No	No	Yes	Yes	No	Yes	No	Yes
54	56	F	7	No	Yes	Yes	No	No	Yes	Yes	Yes	No	No	No	35.4	6.3	4.68	1.13	1.12	3.27	6.4	0.31	2.74	normoalbuminuria	118	140	85	150	86	84	No	No	0.42	No	No	5	0.56	absent	mild	No	No	No	Yes	No	No	No	Yes	No	Yes
55	33	M	6	No	No	No	No	Yes	Yes	Yes	No	No	No	No	25	7.3	4.24	1.52	1	2.81	7.1	1.7	15	normoalbuminuria	117.8	113	69	113	79	70	No	No	0.41	No	No	8	0.89	absent	mild	No	No	No	Yes	No	Yes	No	Yes	No	Yes
56	62	F	20	No	Yes	Yes	No	No	Yes	Yes	No	No	No	No	32	7	3.61	1.72	1.01	2.08	6.7	2.08	18.39	normoalbuminuria	89.9	122	74	122	75	79	No	No	0.44	No	No	22	2.4	present	mild	Yes	Yes	No	Yes	Yes	Yes	Yes	Yes	Yes	Yes
57	55	F	10	No	Yes	Yes	Yes	Yes	No	Yes	No	No	No	No	41	8.2	4.02	0.93	1.27	2.48	7.7	0.41	3.62	normoalbuminuria	65.8	133	77	143	84	85	No	No	0.45	borderline	No	4	0.4	absent	mild	No	No	No	No	No	No	No	Yes	Yes	Yes
58	50	M	10	No	Yes	Yes	No	No	Yes	Yes	Yes	No	No	No	27.2	7	3.7	1.69	1.15	2.05	7.7	0.65	5.75	normoalbuminuria	104.8	157	86	132	82	80	Yes	No	0.41	No	Yes	8	0.89	absent	mild	No	Yes	No	No	Yes	Yes	No	No	No	Yes
59	77	F	10	No	Yes	Yes	No	No	Yes	Yes	Yes	No	No	No	33.4	6.4	5.2	2.05	0.97	3.54	7.1	1.98	17.5	normoalbuminuria	94.8	133	67	142	64	97	No	No	0.47	borderline	No	14	1.56	absent	mild	No	No	No	Yes	Yes	Yes	No	No	No	Yes
60	58	F	2	No	Yes	Yes	No	Yes	Yes	Yes	No	No	No	No	45	14.7	4.33	1.93	1.09	2.54	11	3.49	30.85	microalbuminuria	104.7	152	76	174	91	128	No	Yes	0.45	borderline	Yes	0	0	absent	none	No	No	No	No	No	No	No	No	No	No
61	61	M	10	Yes	No	No	Yes	Yes	Yes	Yes	Yes	No	No	No	24	10.1	4.23	2.09	1.12	2.52	9	0.98	8.66	normoalbuminuria	96.1	103	61	118	76	84	No	No	0.43	borderline	No	6	0.67	absent	mild	Yes	No	No	No	Yes	Yes	No	No	No	Yes
62	51	M	3	No	Yes	Yes	No	No	Yes	Yes	No	No	No	No	29	7.6	3.79	1.38	0.96	2.52	7.4	0.61	5.39	normoalbuminuria	119.4	159	92	167	101	73	No	No	0.44	borderline	No	0	0	absent	none	No	No	No	No	No	No	No	No	No	No
63	45	F	13	No	Yes	Yes	No	Yes	No	Yes	No	No	No	No	27.8	6.9	4.06	2.87	0.57	2.67	8	2.55	22.54	normoalbuminuria	174.1	157	83	152	91	86	No	No	0.45	borderline	No	12	1.3	absent	mild	No	No	No	No	Yes	Yes	No	Yes	Yes	Yes
64	28	M	1	Yes	Yes	Yes	No	No	No	Yes	No	No	No	No	29	5	4.52	0.62	1.72	2.54	5.8	0.6	5.3	normoalbuminuria	114.3	125	81	132	86	72	No	No	0.47	Yes	Yes	0	0	absent	none	No	No	No	No	No	No	No	No	No	No
65	48	F	6	No	Yes	Yes	No	Yes	Yes	Yes	Yes	No	No	No	47.2	5.5	3.31	2.76	0.84	1.79	7.1	0.41	3.54	normoalbuminuria	133.7	133	86	128	71	103	Yes	No	0.44	No	Yes	10	1.1	absent	none	Yes	Yes	No	No	No	No	Yes	Yes	No	Yes
66	74	F	3	No	No	No	No	No	No	Yes	No	No	No	No	30.5	7.1	5.21	2.13	1.22	3.43	7.2	0.57	5	normoalbuminuria	90.1	138	76	126	71	112	No	Yes	0.43	No	Yes	2	0.2	absent	none	No	No	No	No	No	No	No	No	Yes	Yes
67	60	F	12	No	Yes	Yes	No	No	No	Yes	No	No	No	No	32.9	6.9	3.77	1.22	1.35	2.23	6.5	0.54	4.77	normoalbuminuria	116	116	59	119	69	93	No	No	0.47	borderline	No	0	0	absent	none	No	No	No	No	No	No	No	No	No	No
68	75	M	20	No	Yes	Yes	Yes	Yes	No	Yes	No	No	No	No	31.25	20.5	2.96	1.46	0.88	1.62	8.6	13.98	123.58	microalbuminuria	82.1	136	86	150	82	80	No	No	0.44	borderline	No	2	0.2	absent	none	No	No	No	No	No	No	No	No	Yes	Yes
69	69	M	11	No	Yes	Yes	Yes	Yes	No	Yes	No	No	No	No	29.1	13.6	4.2	1.19	1	2.96	10.4	98.98	874.98	macroalbuminuria	82.4	193	91	182	88	88	No	No	0.4	No	No	12	1.3	absent	mild	No	No	No	Yes	Yes	Yes	Yes	No	No	Yes
70	48	F	3	No	No	No	No	No	Yes	Yes	No	No	No	No	28	6.2	3.93	1.3	1.45	2.05	6.8	0.99	8.75	normoalbuminuria	102.3	126	70	127	73	72	No	No	0.43	No	No	4	0.4	absent	mild	Yes	No	No	No	No	No	No	Yes	No	Yes
71	67	F	18	No	Yes	Yes	No	No	No	Yes	No	No	No	No	23.7	7.2	4.22	1.53	1	2.77	6.8	0.71	6.28	normoalbuminuria	92	151	78	141	88	96	No	No	0.46	borderline	No	10	1.1	absent	mild	No	No	No	No	Yes	Yes	No	Yes	No	Yes
72	73	M	6	No	Yes	Yes	No	No	Yes	Yes	No	No	No	No	33.3	6.7	4.9	1.07	1.01	3.53	7.6	0.47	4.15	normoalbuminuria	84.9	176	78	182	90	68	No	No	0.43	borderline	No	0	0	absent	none	No	No	No	No	No	No	No	No	No	No
73	52	F	4	No	No	No	No	No	No	Yes	No	No	No	No	30.6	5.4	3.88	1.24	1.21	2.25	6.1	0.49	4.33	normoalbuminuria	82.4	109	66	111	72	72	No	No	0.42	No	No	18	1.89	present	mild	No	No	No	Yes	Yes	Yes	Yes	Yes	No	Yes
74	56	F	11	No	Yes	Yes	No	Yes	Yes	Yes	Yes	No	No	No	42.6	4.8	3.53	0.59	1.42	2.24	8.2	0.98	8.66	normoalbuminuria	89.1	122	73	118	74	103	No	No	0.44	No	No	10	1.1	absent	mild	No	No	No	Yes	Yes	Yes	Yes	Yes	No	Yes
75	54	F	14	No	Yes	Yes	No	No	Yes	Yes	No	No	No	No	32	7.6	4.3	1.45	1.18	2.68	7.6	0.29	2.56	normoalbuminuria	86	138	88	132	87	97	No	No	0.42	No	No	6	0.67	absent	mild	No	No	No	No	Yes	Yes	No	No	No	Yes
76	57	F	27	No	Yes	Yes	Yes	Yes	No	Yes	No	No	No	No	36.3	11.5	3.95	0.95	0.99	2.54	9.3	2.22	19.62	normoalbuminuria	107.3	126	75	122	73	84	No	No	0.42	No	No	0	0	absent	none	No	No	No	No	No	No	No	No	No	No
77	59	M	10	No	Yes	Yes	No	Yes	Yes	Yes	Yes	No	No	No	29.4	6.1	3.65	1.17	1.44	2.01	8	1.95	17.24	normoalbuminuria	122.4	120	68	124	74	79	No	No	0.43	No	No	0	0	absent	none	No	No	No	No	No	No	No	No	No	No
78	58	F	6	No	Yes	Yes	No	No	Yes	Yes	No	No	No	No	45.5	7.7	3.97	1.63	1.78	2.17	7.1	1.33	11.76	normoalbuminuria	69.9	146	77	140	82	74	No	No	0.45	borderline	No	5	0.56	absent	mild	Yes	No	No	No	No	No	No	Yes	No	Yes
79	72	F	15	No	Yes	Yes	Yes	Yes	No	Yes	No	No	No	No	32	15	3.81	1.55	1.31	2.13	10.3	1.15	10.17	normoalbuminuria	109.3	127	73	124	71	78	No	No	0.44	No	No	13	1.4	absent	mild	No	Yes	No	No	Yes	Yes	Yes	No	No	Yes
80	58	M	21	No	Yes	Yes	No	No	Yes	Yes	Yes	No	No	No	28.8	6.2	4.25	1.18	1.23	2.67	7	0.49	4.33	normoalbuminuria	94.2	135	87	146	90	116	No	Yes	0.4	No	No	11	1.2	absent	mild	Yes	No	No	No	Yes	Yes	No	Yes	Yes	Yes
81	60	F	10	No	No	No	No	Yes	Yes	Yes	No	No	No	No	28.8	6.7	3.85	0.8	1.78	1.74	7.2	0.78	6.9	normoalbuminuria	127.7	138	78	134	79	92	No	No	0.45	borderline	No	4	0.4	absent	mild	Yes	No	Yes	No	No	No	No	No	No	Yes
82	64	F	25	No	Yes	Yes	Yes	Yes	No	Yes	Yes	No	No	No	34	8.3	3	0.92	1.13	1.62	7.5	50.94	442	macroalbuminuria	83.1	145	59	128	55	63	No	No	0.44	No	No	0	0	absent	none	No	No	No	No	No	No	No	No	No	No
83	53	F	18	No	Yes	Yes	No	No	Yes	Yes	Yes	No	No	No	35.1	6.2	3.97	2.06	1.13	2.34	6.8	1.64	14.5	normoalbuminuria	104.4	107	64	115	59	114	No	No	0.45	borderline	No	0	0	absent	none	No	No	No	No	No	No	No	No	No	No
84	42	M	10	No	Yes	Yes	No	No	Yes	Yes	No	No	No	No	30	13.3	3.04	2.72	0.74	1.57	7.9	0.97	8.58	normoalbuminuria	77.3	127	83	128	90	76	No	No	0.41	No	No	0	0	absent	none	No	No	No	No	No	No	No	No	No	No
85	58	F	13	No	No	No	No	No	Yes	Yes	Yes	No	No	No	34	9.5	4.87	1.55	1.12	3.19	8.5	0.59	5.22	normoalbuminuria	122.5	154	85	160	84	93	No	No	0.41	No	No	0	0	absent	none	No	No	No	No	No	No	No	No	No	No
86	65	F	6	No	No	No	No	No	Yes	Yes	No	No	No	No	37.8	5.3	3.72	2.02	1.05	2.28	6.9	0.54	4.77	normoalbuminuria	119.7	115	65	127	73	71	No	No	0.42	No	No	3	0.3	absent	mild	No	No	No	No	No	No	No	Yes	No	Yes
87	42	F	8	No	No	No	No	Yes	Yes	Yes	Yes	No	No	No	33.09	3.6	3.01	0.79	0.94	1.68	8.1	0.773	6.83	normoalbuminuria	71.5	106	74	107	75	88	No	No	0.41	No	No	0	0	absent	mild	No	No	No	No	No	No	No	No	No	No
88	48	M	20	Yes	Yes	Yes	Yes	Yes	No	Yes	No	No	No	No	29	4.1	3.58	1.64	1.18	1.87	7.4	3.88	34.3	microalbuminuria	102.5	172	83	158	88	73	No	No	0.42	No	No	6	0.67	absent	mild	No	No	No	No	Yes	Yes	No	No	No	Yes
89	46	F	4	No	No	No	Yes	No	No	Yes	No	No	No	No	32.1	10.9	5.05	0.7	1.8	2.55	8.6	0.28	2.48	normoalbuminuria	109.7	155	80	147	82	92	No	No	0.46	borderline	No	10	1.1	absent	mild	Yes	No	No	Yes	Yes	Yes	No	Yes	No	Yes
90	79	F	15	No	Yes	Yes	No	No	Yes	Yes	No	No	No	No	25.2	4.9	3.9	1.65	1.54	2.1	6.8	8.38	74.1	microalbuminuria	62.9	131	69	161	77	88	No	No	0.42	No	No	7	0.78	absent	mild	No	No	No	No	Yes	Yes	Yes	No	No	Yes
91	58	M	5	No	Yes	Yes	No	No	Yes	Yes	No	No	No	No	35	7.9	3.62	1.08	1.21	2.02	7.2	0.82	7.25	normoalbuminuria	75.1	130	84	133	82	56	No	No	0.38	No	No	2	0.2	absent	none	No	No	No	No	Yes	No	No	No	No	Yes
92	60	F	7	No	Yes	Yes	No	Yes	No	Yes	Yes	No	No	No	38.7	7.2	4.26	1.6	1.18	2.41	9.2	2.93	25.9	normoalbuminuria	94	142	71	133	85	81	No	No	0.47	borderline	No	12	1.3	absent	mild	No	No	No	Yes	Yes	Yes	No	Yes	No	Yes
93	74	M	20	No	Yes	Yes	Yes	Yes	No	Yes	No	No	No	No	32.7	4.9	3.54	1.03	1.22	2.09	7.1	0.34	3	normoalbuminuria	68.9	154	82	142	76	85	No	No	0.45	borderline	No	2	0.2	absent	none	No	No	No	Yes	No	No	No	No	No	Yes
94	58	F	8	No	Yes	Yes	Yes	Yes	No	Yes	Yes	No	No	No	29	6.7	3.75	1.87	0.85	2.38	8.2	0.52	4.6	normoalbuminuria	71	130	74	130	76	90	No	No	0.42	No	No	0	0	absent	none	No	No	No	No	No	No	No	No	No	No
95	52	M	18	No	No	Yes	Yes	Yes	No	Yes	Yes	No	No	No	28.38	17.4	4.33	1.57	0.99	2.88	11	0.38	3.36	normoalbuminuria	116.8	129	72	116	74	76	No	No	0.41	No	No	4	0.4	absent	mild	No	No	No	No	No	No	No	Yes	Yes	Yes
96	68	M	12	No	Yes	Yes	No	Yes	Yes	Yes	Yes	No	No	No	31.27	9.6	3.31	1.43	0.89	2.04	8.1	0.38	3.36	normoalbuminuria	78.4	125	70	124	75	79	No	No	0.43	borderline	No	3	0.3	absent	mild	No	No	No	No	No	No	No	Yes	No	Yes
97	53	F	20	No	No	Yes	Yes	Yes	No	No	Yes	No	No	No	34.9	10.7	3.34	1.85	0.67	1.98	9.3	3.75	33.15	microalbuminuria	116.3	149	80	155	84	95	No	No	0.47	borderline	No	4	0.4	absent	mild	No	No	No	Yes	Yes	No	No	No	No	Yes
98	45	F	1	No	Yes	Yes	No	No	Yes	Yes	No	No	No	No	42.5	9.3	6.59	2.65	1.18	4.33	7.3	0.82	7.25	normoalbuminuria	89.3	110	74	128	89	102	No	No	0.48	Yes	Yes	20	2.2	present	mild	No	Yes	No	Yes	Yes	Yes	Yes	Yes	Yes	Yes
99	65	M	20	No	Yes	Yes	Yes	Yes	No	Yes	No	No	No	No	33.83	6.7	3.66	2.44	0.84	2.32	8.4	15.23	134.63	microalbuminuria	83.4	135	78	145	84	93	No	No	0.44	borderline	No	0	0	absent	none	No	No	No	No	No	No	No	No	No	No
100	47	F	12	No	No	No	No	Yes	No	No	No	No	No	No	35.6	6.5	6.01	1.36	1.31	4.27	7.3	0.82	7.25	normoalbuminuria	84.1	122	79	124	82	95	No	No	0.43	No	No	10	1.1	absent	mild	No	No	No	Yes	Yes	Yes	Yes	No	No	Yes
101	67	M	10	No	Yes	Yes	No	Yes	No	Yes	No	No	No	No	32	8.5	3.86	1.26	1.31	2.29	8.2	0.96	8.49	normoalbuminuria	100.4	117	64	113	68	93	No	No	0.44	borderline	No	0	0	absent	none	No	No	No	No	No	No	No	No	No	No
102	77	M	20	No	Yes	Yes	Yes	Yes	No	No	No	No	No	No	31	6.8	2.38	0.78	1.11	1.03	7.3	3.62	32	microalbuminuria	71.7	126	61	143	80	78	No	No	0.41	No	No	0	0	absent	none	No	No	No	No	No	No	No	No	No	No
103	43	M	10	No	Yes	Yes	No	No	Yes	Yes	Yes	No	No	No	32.6	9.3	4.73	2.06	1.2	3.32	8.9	1.71	10.34	normoalbuminuria	90.7	129	83	121	83	89	No	No	0.43	borderline	No	6	0.67	absent	mild	No	No	No	No	No	No	No	Yes	Yes	Yes
104	59	M	5	No	Yes	Yes	No	No	Yes	Yes	No	No	No	No	31	6.4	4.11	2.8	0.97	2.29	7.9	0.16	1.14	normoalbuminuria	75.7	120	82	117	81	97	No	No	0.46	Yes	Yes	5	0.56	absent	mild	No	No	No	No	Yes	Yes	No	No	No	Yes
105	59	F	15	No	Yes	Yes	Yes	Yes	No	Yes	No	No	No	No	27.6	12.4	3.17	1.91	0.78	1.77	11.3	20.29	179.36	microalbuminuria	61.4	146	70	152	77	118	No	Yes	0.43	No	Yes	6	0.67	absent	mild	No	No	No	No	Yes	No	Yes	No	No	Yes
106	56	F	5	No	Yes	Yes	No	No	No	Yes	No	No	No	No	30.7	6.6	5.11	1.46	1.69	3.26	6.2	0.83	7.34	normoalbuminuria	105.4	149	77	173	88	85	No	No	0.43	No	No	2	0.2	absent	none	No	No	No	No	No	No	No	Yes	No	Yes
107	53	F	10	No	Yes	Yes	No	No	Yes	Yes	No	No	No	No	28	5	3.92	1.27	1.23	2.06	8.1	11.97	105.81	microalbuminuria	150	122	74	127	76	98	No	No	0.44	No	No	2	0.2	absent	none	Yes	No	No	No	No	No	No	No	No	Yes
108	80	M	25	No	Yes	Yes	No	No	Yes	Yes	No	No	No	No	24	7.3	4.83	2.05	1.09	3.22	6.9	0.92	8.13	normoalbuminuria	82.2	139	78	171	91	83	No	No	0.41	No	No	9	1	absent	mild	No	No	No	No	Yes	Yes	Yes	No	No	Yes
109	62	F	19	No	Yes	Yes	No	Yes	No	Yes	No	No	No	No	36.1	9	3.3	1.5	1.19	1.68	9.9	2.04	18	normoalbuminuria	118	121	70	115	75	85	No	No	0.42	No	No	4	0.4	absent	mild	No	No	No	No	Yes	Yes	No	No	No	Yes
110	54	F	19	No	Yes	Yes	Yes	Yes	No	Yes	No	No	No	No	30	10.2	4.43	1.42	1.49	2.57	9.9	0.71	6.28	normoalbuminuria	108.5	98	64	124	75	98	No	No	0.45	borderline	No	4	0.4	absent	mild	No	No	No	No	Yes	Yes	No	No	No	Yes
111	45	M	4	No	Yes	Yes	No	No	Yes	Yes	No	No	No	No	35	8.1	2.87	1.8	0.79	1.55	7	1.73	15.29	normoalbuminuria	81	119	71	138	83	91	No	No	0.41	No	No	4	0.4	absent	mild	No	No	No	No	Yes	Yes	No	No	No	Yes
112	39	F	6	No	No	No	No	No	Yes	Yes	Yes	No	No	No	46.1	8	5.19	1.42	1.04	3.59	9.1	0.94	4.33	normoalbuminuria	100.7	131	75	136	85	91	No	No	0.43	No	No	14	1.56	absent	mild	Yes	No	No	Yes	No	No	No	Yes	Yes	Yes
113	74	F	7	No	Yes	Yes	Yes	Yes	No	Yes	No	No	No	No	33	8.8	4.37	2.21	0.85	3.06	9.6	38.5	340	macroalbuminuria	47.2	131	64	123	65	82	No	No	0.48	Yes	Yes	6	0.67	absent	mild	No	No	No	No	Yes	Yes	No	No	No	Yes
114	69	F	20	No	Yes	Yes	No	No	Yes	Yes	No	No	No	No	38.1	8.8	4.17	3.51	0.83	2.44	8	0.38	3.36	normoalbuminuria	83.3	116	63	143	86	105	No	No	0.44	No	No	1	0.1	absent	none	No	No	No	No	No	No	Yes	No	No	Yes
115	46	F	11	No	No	Yes	No	No	Yes	Yes	Yes	No	No	No	31.31	8.2	4.24	1.07	1.01	2.79	7.9	0.84	7.43	normoalbuminuria	119.7	115	70	132	82	99	No	No	0.48	Yes	Yes	16	1.78	absent	mild	Yes	No	No	Yes	Yes	Yes	Yes	Yes	No	Yes
116	61	F	12	No	No	No	No	No	No	Yes	No	No	No	No	30.4	6.8	3.98	1.29	1.56	2.15	7.6	0.93	8.22	normoalbuminuria	127.3	127	65	124	78	77	No	No	0.42	No	No	1	0.1	absent	none	No	No	No	No	No	No	No	Yes	No	Yes
117	51	M	2	No	Yes	Yes	No	No	No	Yes	No	No	No	No	38.4	7.7	5.6	1.67	1.2	4.01	7.4	7.46	65.95	microalbuminuria	98.2	131	86	146	94	91	No	No	0.41	No	No	4	0.4	absent	mild	No	No	No	No	No	No	No	Yes	Yes	Yes
118	54	M	15	No	Yes	Yes	No	Yes	No	Yes	Yes	No	No	No	28.31	11.5	3.72	3.39	0.67	2.08	8.2	0.32	2.83	normoalbuminuria	98.5	147	81	146	80	84	No	No	0.43	borderline	No	5	0.56	absent	mild	No	No	No	Yes	No	No	No	Yes	No	Yes
119	85	F	6	No	Yes	Yes	No	No	Yes	Yes	No	No	No	No	35	6.7	3.35	0.64	1.21	1.94	7.9	0.95	8.4	normoalbuminuria	96.8	152	61	158	69	85	No	No	0.42	No	No	23	2.56	present	mild	No	Yes	No	Yes	Yes	Yes	No	Yes	Yes	Yes
120	54	F	7	No	Yes	Yes	No	No	No	Yes	No	No	No	No	36	6.1	3.9	1.67	1.41	1.93	6.7	1.33	11.76	normoalbuminuria	101.9	123	63	110	69	98	No	No	0.45	borderline	No	15	1.67	absent	mild	No	No	No	Yes	Yes	Yes	Yes	Yes	Yes	Yes
121	61	F	10	No	No	No	No	No	Yes	Yes	No	No	No	No	40	8.5	4.75	1.26	1.11	3.38	8.4	0.73	6.45	normoalbuminuria	108.1	139	73	105	62	128	Yes	Yes	0.45	borderline	Yes	8	0.89	absent	mild	Yes	No	No	No	No	No	Yes	Yes	Yes	Yes
122	54	M	1	No	No	No	No	No	No	Yes	No	No	No	No	24	6.8	3.71	1.22	1.04	2.36	6.6	0.16	1.41	normoalbuminuria	61.7	107	69	119	77	63	No	No	0.43	borderline	No	12	1.3	absent	mild	Yes	Yes	No	No	No	No	Yes	Yes	Yes	Yes
123	52	F	17	No	No	No	Yes	Yes	No	Yes	No	No	No	No	36.7	15.5	4.86	2.41	1.21	3.14	12	1.09	9.64	normoalbuminuria	146.1	117	63	128	77	100	No	No	0.44	No	No	18	2	present	mild	Yes	Yes	No	Yes	No	No	Yes	Yes	Yes	Yes
124	65	F	10	No	Yes	Yes	No	No	Yes	Yes	Yes	No	No	No	25.5	17.6	5.52	2.42	1.29	3.64	9.9	10.91	96.44	microalbuminuria	132.3	143	70	144	73	85	No	No	0.47	borderline	Yes	6	0.67	absent	mild	No	No	No	No	Yes	Yes	No	No	No	Yes
125	68	F	12	No	Yes	Yes	Yes	Yes	No	Yes	No	No	No	No	39	9	3.72	1.5	1.24	1.96	8.1	1.38	12.19	normoalbuminuria	76.7	139	58	148	74	97	No	No	0.54	Yes	Yes	8	0.89	absent	mild	No	No	No	Yes	Yes	Yes	No	Yes	No	Yes
126	54	F	22	No	Yes	Yes	No	Yes	No	Yes	No	No	No	No	33	5.1	3.33	1.17	1.09	1.9	6.5	0.16	1.41	normoalbuminuria	92.5	123	75	127	77	95	No	No	0.39	No	No	4	0.4	absent	mild	No	No	No	Yes	No	No	No	Yes	No	Yes
127	43	M	5	Yes	No	Yes	No	No	Yes	Yes	Yes	No	No	No	31.7	10.1	7.4	4.44	0.76	5.54	8.1	0.99	8.75	normoalbuminuria	72.7	127	84	109	72	89	Yes	No	0.43	borderline	Yes	2	0.2	absent	none	No	No	No	No	No	No	No	Yes	No	Yes
128	58	M	5	No	Yes	Yes	No	Yes	Yes	Yes	Yes	No	No	No	29	4.3	4.19	1.38	0.76	2.81	8.1	0.4	3.54	normoalbuminuria	68.4	107	63	110	65	69	No	No	0.47	Yes	Yes	0	0	absent	none	No	No	No	No	No	No	No	No	No	No
129	53	F	2	No	Yes	Yes	No	No	Yes	Yes	No	No	No	No	41.6	7.8	4.08	2.03	1.18	2.63	7.5	1.04	9.19	normoalbuminuria	87.9	119	77	127	67	65	No	No	0.4	No	No	7	0.78	absent	mild	No	No	No	No	No	Yes	Yes	Yes	No	Yes
130	71	F	12	No	Yes	Yes	No	No	Yes	Yes	No	No	No	No	24	5.9	3.86	2.65	1.01	1.99	6.7	0.34	3	normoalbuminuria	42.5	126	68	121	78	88	No	No	0.43	No	No	14	1.56	absent	mild	No	No	No	Yes	Yes	No	Yes	Yes	Yes	Yes
131	48	M	8	No	Yes	Yes	No	No	Yes	Yes	Yes	No	No	No	27	6.6	3.78	2.09	1.15	2.09	7.1	54.6	482.66	macroalbuminuria	96.5	153	88	155	98	105	No	No	0.43	borderline	No	0	0	absent	none	No	No	No	No	No	No	No	No	No	No
132	33	M	4	No	No	No	No	No	Yes	Yes	No	No	No	No	28	6.7	3.92	1.9	1.16	2.34	6.4	0.31	2.74	normoalbuminuria	125.9	116	71	118	80	103	No	No	0.39	No	No	4	0.4	absent	mild	No	No	No	No	Yes	Yes	No	No	No	Yes
133	60	F	5	No	No	No	No	No	No	Yes	No	No	No	No	28.4	5.7	4.4	1.2	0.9	3.1	6.9	0.48	4.24	normoalbuminuria	81.4	127	68	142	75	95	No	No	0.43	No	No	2	0.2	absent	none	No	No	No	No	No	No	No	No	Yes	Yes
134	45	F	4	No	No	No	No	No	No	Yes	Yes	No	No	No	36.1	7.4	4.98	2.99	1.7	1.7	7.7	0.43	3.8	normoalbuminuria	112.5	113	65	113	73	77	No	No	0.37	No	No	24	2.89	present	mild	Yes	Yes	Yes	Yes	Yes	Yes	Yes	Yes	Yes	Yes
135	40	M	8	Yes	No	No	No	No	Yes	Yes	No	No	No	No	28	5.3	3.89	0.86	1.29	2.33	7.1	0.64	5.66	normoalbuminuria	132.5	131	74	123	79	86	No	No	0.42	No	No	0	0	absent	none	No	No	No	No	No	No	No	No	No	No
136	52	M	15	No	Yes	Yes	Yes	Yes	No	Yes	No	No	No	No	30	13.1	3.66	1.1	1.17	2.15	10.4	0.41	3.62	normoalbuminuria	73.2	147	84	181	95	93	No	No	0.46	Yes	Yes	6	0.67	absent	mild	No	No	No	No	No	No	No	Yes	Yes	Yes
137	52	M	8	No	Yes	Yes	No	No	Yes	Yes	No	No	No	No	33.64	7.5	3.6	0.92	1.69	1.73	7.3	0.25	2.21	normoalbuminuria	80.7	126	80	135	98	94	No	No	0.41	No	No	2	0.2	absent	mild	No	No	No	No	Yes	Yes	No	No	No	Yes
138	46	M	9	No	Yes	Yes	No	No	No	Yes	Yes	No	No	No	33	8	3.38	3.06	0.87	1.84	7.1	1.02	9	normoalbuminuria	110.1	118	77	126	86	82	No	No	0.39	No	No	0	0	absent	mild	No	No	No	No	No	No	No	No	No	No
139	58	M	10	No	No	No	No	No	Yes	Yes	No	No	No	No	24	6	4.02	1.95	1.08	2.44	7.5	0.41	3.62	normoalbuminuria	90.2	122	85	128	89	92	No	No	0.44	borderline	No	1	0.1	absent	none	No	No	No	No	No	No	No	Yes	No	Yes
140	53	F	30	No	No	No	No	Yes	No	Yes	No	No	No	No	33	11.2	4.93	1.25	1.54	2.85	10.1	5.68	50.2	microalbuminuria	121.8	141	76	161	86	103	No	No	0.44	No	No	9	1	absent	mild	No	No	No	Yes	Yes	Yes	No	No	No	Yes
141	54	F	20	No	Yes	Yes	Yes	Yes	No	Yes	Yes	No	No	No	32	19	3.49	2.06	1.15	1.67	13.1	206	1821	macroalbuminuria	134	128	73	120	76	96	No	No	0.46	borderline	No	6	0.67	absent	mild	No	No	No	Yes	No	Yes	No	Yes	No	Yes
142	53	F	6	No	Yes	Yes	No	Yes	No	Yes	No	No	No	No	36.7	7.4	4.66	2.29	1.18	3.01	7.4	0.48	4.24	normoalbuminuria	94.6	96	56	124	75	101	No	No	0.48	Yes	Yes	1	0.1	absent	none	No	No	No	No	No	No	No	Yes	No	Yes
143	55	F	6	No	Yes	Yes	No	Yes	No	Yes	No	No	No	No	45.3	20.9	6.65	2.5	1.37	4.58	11.5	4.1	36.24	microalbuminuria	130	128	53	138	84	101	No	No	0.5	Yes	Yes	2	0.2	absent	mild	Yes	No	No	No	No	No	No	Yes	No	Yes
144	62	F	5	No	Yes	Yes	No	No	Yes	Yes	No	No	No	No	30.2	7.5	4.21	1.42	1.25	2.5	6.8	0.82	7.25	normoalbuminuria	95.2	127	70	124	85	87	No	No	0.46	borderline	No	2	0.2	absent	mild	No	No	No	No	Yes	No	Yes	No	No	Yes
145	55	F	26	No	Yes	Yes	Yes	Yes	No	Yes	Yes	No	No	No	33.8	7.8	2.98	1.67	1.03	1.44	10.7	1.03	9.11	normoalbuminuria	87.2	132	66	159	85	106	No	No	0.44	No	No	20	2.2	absent	mild	No	Yes	No	Yes	Yes	Yes	Yes	No	No	Yes
146	63	F	9	No	No	No	No	Yes	No	Yes	No	No	No	No	34	5.1	5.12	1.37	1.47	3.63	6.5	0.66	5.83	normoalbuminuria	102.9	115	60	138	78	75	No	No	0.44	No	No	0	0	absent	none	No	No	No	No	No	No	No	No	No	No
147	48	F	15	No	No	No	No	Yes	No	Yes	No	No	No	No	28.9	7.5	4.28	1.31	0.99	2.93	8.9	0.67	5.92	normoalbuminuria	118.7	131	69	102	75	87	Yes	No	0.39	No	Yes	2	0.2	absent	mild	No	No	No	Yes	Yes	No	No	No	No	Yes
148	53	F	15	No	Yes	Yes	No	No	Yes	Yes	No	No	No	No	27.7	10.8	4.21	2.99	1.13	2.4	7.5	38.21	337.78	macroalbuminuria	107	139	90	147	94	92	No	No	0.45	borderline	No	10	1.1	absent	mild	Yes	No	No	No	No	No	No	Yes	Yes	Yes
149	67	F	15	No	Yes	Yes	Yes	Yes	No	Yes	No	No	No	No	22.1	21.5	5.11	1.53	1.32	3.4	13.8	96.59	853.86	macroalbuminuria	118.9	143	76	137	72	97	No	No	0.43	No	No	16	1.78	absent	mild	No	No	No	No	Yes	Yes	Yes	Yes	Yes	Yes
150	56	F	17	No	Yes	Yes	Yes	Yes	No	Yes	No	No	No	No	33.9	9.2	3.92	2.35	1.43	1.97	8.2	3.35	29.16	normoalbuminuria	117.7	119	64	129	69	97	No	No	0.47	borderline	No	7	0.78	absent	mild	No	No	No	No	Yes	Yes	No	Yes	No	Yes
151	56	F	7	No	Yes	Yes	No	No	Yes	Yes	No	No	No	No	33.2	7.7	3.76	1.67	1.26	2.18	7.5	0.85	7.51	normoalbuminuria	156.7	128	70	133	75	79	No	No	0.45	borderline	No	12	1.3	absent	mild	Yes	No	No	Yes	Yes	No	No	Yes	No	Yes
152	42	M	3	No	Yes	Yes	No	No	No	Yes	No	No	No	No	47	7.8	3.79	1.05	1.08	2.37	6.8	0.23	2	normoalbuminuria	95	141	97	137	93	90	No	No	0.4	No	No	4	0.4	absent	mild	No	No	No	No	Yes	Yes	No	No	No	Yes
153	60	F	8	No	Yes	Yes	No	No	Yes	Yes	No	No	No	No	36.5	7.9	4.04	2.44	0.98	2.34	6.2	0.98	8.66	normoalbuminuria	72.2	104	66	124	74	103	No	No	0.45	borderline	No	5	0.5	absent	mild	No	No	No	Yes	Yes	Yes	No	No	No	Yes
154	54	M	8	No	No	No	No	No	Yes	Yes	No	No	No	No	29.4	6.2	3.64	1.83	0.9	2.25	7.1	0.23	2	normoalbuminuria	81.1	140	85	138	91	78	No	No	0.43	borderline	No	4	0.4	absent	mild	No	No	No	No	Yes	Yes	No	No	No	Yes
155	43	M	20	No	No	No	Yes	No	No	Yes	Yes	No	No	No	43.8	8.4	3.31	0.74	1.16	1.97	7.1	0.45	3.98	normoalbuminuria	128.1	109	57	105	68	94	No	No	0.45	borderline	No	0	0	absent	none	No	No	No	No	No	No	No	No	No	No
156	49	M	1	No	No	No	No	No	Yes	Yes	No	No	No	No	35.97	6.8	3.6	1.52	0.63	2.52	6.8	0.63	5.57	normoalbuminuria	94.7	120	84	136	86	104	No	No	0.47	Yes	Yes	1	0.1	absent	none	No	No	No	No	No	No	No	No	Yes	Yes
157	66	M	15	No	No	No	No	No	Yes	Yes	No	No	No	No	29	6.9	3.47	1.2	1.34	1.86	5.6	0.33	2.92	normoalbuminuria	129.2	120	75	123	83	73	No	No	0.4	No	No	9	1	absent	mild	No	No	No	No	Yes	Yes	Yes	Yes	Yes	Yes
158	69	F	11	No	Yes	Yes	No	No	Yes	Yes	No	No	No	No	39	7.1	3.28	1.43	1.19	1.51	7.4	1.83	16.18	normoalbuminuria	91.4	115	61	122	71	75	No	No	0.46	borderline	No	3	0.3	absent	mild	No	No	No	No	No	No	Yes	Yes	No	Yes
159	38	M	2	No	No	Yes	No	No	Yes	Yes	No	No	No	No	31.14	6.9	3.23	0.82	1.24	1.74	6.3	1.04	9.19	normoalbuminuria	104.2	138	83	140	90	88	No	No	0.42	No	No	0	0	absent	mild	No	No	No	No	No	No	No	No	No	No
160	71	M	20	No	Yes	Yes	No	Yes	Yes	Yes	Yes	No	No	No	30	7	4.11	0.74	1.48	2.52	8.7	3.79	33.5	microalbuminuria	87.9	124	70	106	66	91	No	No	0.42	No	No	4	0.4	absent	mild	No	No	No	No	Yes	Yes	No	No	No	Yes
161	72	M	10	No	Yes	Yes	No	No	Yes	Yes	No	No	No	No	30	7.1	3.53	1.11	1.05	2.25	6.6	8.4	74.26	microalbuminuria	94.4	117	61	130	65	69	No	No	0.41	No	No	1	0.1	absent	none	No	No	No	No	No	No	No	Yes	No	Yes
162	65	M	8	No	Yes	Yes	No	No	No	Yes	No	No	No	No	36	5.2	3.08	0.76	1.39	1.55	6.3	73.6	650.62	macroalbuminuria	69.9	113	71	116	80	95	No	No	0.42	No	No	1	0.1	absent	none	No	No	No	No	No	No	No	Yes	No	Yes
163	52	M	10	Yes	Yes	Yes	No	Yes	Yes	Yes	Yes	No	No	No	25.53	5.1	3.91	0.75	1.5	2.3	7.4	1.03	9.12	normoalbuminuria	99.3	142	88	138	88	90	No	No	0.41	No	No	2	0.2	absent	mild	Yes	No	No	No	No	No	Yes	No	No	Yes
164	55	F	10	No	No	No	No	No	No	Yes	No	No	No	No	34.2	6.1	4.1	1.36	1.02	2.63	6.3	1.94	17.15	normoalbuminuria	80.1	148	83	162	97	98	No	No	0.42	No	No	0	0	absent	none	No	No	No	No	No	No	No	No	No	No
165	52	M	15	No	No	No	Yes	Yes	No	Yes	No	No	No	No	32.5	4.1	3.92	1.51	1.01	2.44	6.8	4.05	35.8	microalbuminuria	104	130	73	131	76	98	No	No	0.41	No	No	0	0	absent	none	No	No	No	No	No	No	No	No	No	No
166	36	M	3	No	No	No	No	No	No	Yes	No	No	No	No	24.1	6.6	3.08	0.8	1.09	1.9	6.9	1.16	10.25	normoalbuminuria	108.6	121	87	124	75	75	Yes	No	0.46	Yes	Yes	11	1.2	absent	mild	Yes	Yes	No	No	No	No	Yes	Yes	No	Yes
167	60	F	12	No	Yes	Yes	Yes	Yes	No	Yes	No	No	No	No	25	12.9	6.19	2.49	1.24	4.18	11.7	1.88	16.62	normoalbuminuria	85.7	126	85	124	80	66	No	No	0.44	No	No	15	1.67	absent	mild	No	No	No	Yes	Yes	Yes	Yes	Yes	No	Yes
168	66	F	12	No	Yes	Yes	No	No	Yes	Yes	No	No	No	No	33.4	5.6	4.18	1.36	1.43	2.5	6.5	1.38	12.2	normoalbuminuria	70.2	113	68	138	74	69	No	No	0.44	No	No	8	0.89	absent	mild	No	No	No	Yes	Yes	No	Yes	No	No	Yes
169	49	M	11	No	No	No	No	No	Yes	Yes	Yes	No	No	No	33	7.7	3.25	0.9	0.8	2.18	6.5	0.4	3.54	normoalbuminuria	105.3	125	65	120	62	85	No	No	0.4	No	No	4	0.4	absent	mild	No	No	No	No	No	No	No	Yes	Yes	Yes
170	50	F	4	No	No	No	No	Yes	Yes	Yes	Yes	No	No	No	41	6.6	3.96	2.57	1.16	2.27	8.9	1.56	13.79	normoalbuminuria	117.7	109	42	130	64	95	No	No	0.45	borderline	No	9	1	absent	mild	No	No	No	Yes	No	No	Yes	Yes	Yes	Yes
171	55	F	7	No	No	No	No	No	Yes	Yes	Yes	No	No	No	32.5	8.7	3.86	1.22	1.11	2.29	6.8	0.98	8.66	normoalbuminuria	152.8	130	78	128	82	105	No	No	0.44	No	No	6	0.67	absent	mild	Yes	No	No	Yes	No	No	No	No	Yes	Yes
172	71	M	20	No	Yes	Yes	Yes	No	Yes	Yes	Yes	Yes	No	No	26.1	8.3	3.63	1.65	1.21	2.09	9	0.33	2.92	normoalbuminuria	60.8	114	72	110	75	81	No	No	0.45	borderline	No	4	0.4	absent	mild	No	No	No	Yes	No	No	No	Yes	No	Yes
173	59	F	20	No	Yes	Yes	No	Yes	No	Yes	Yes	No	No	No	26.29	3.9	3.92	1.94	1.08	2.51	6.6	0.71	6.28	normoalbuminuria	65.8	119	67	140	72	98	No	No	0.43	No	No	5	0.56	absent	mild	No	No	No	Yes	Yes	No	No	No	No	Yes
174	56	F	19	No	No	Yes	No	Yes	No	Yes	No	No	No	No	30.3	3.8	4.3	2.22	1.15	2.6	6.9	7.25	64.1	microalbuminuria	99.1	98	60	99	60	85	No	No	0.39	No	No	4	0.4	absent	mild	No	No	No	No	No	No	No	Yes	No	Yes
175	57	F	12	No	Yes	Yes	No	Yes	No	Yes	Yes	No	No	No	41.1	5.4	3.13	1.07	0.95	1.88	7.1	0.7	6.19	normoalbuminuria	112.1	124	66	122	70	73	No	No	0.43	No	No	12	1.3	absent	mild	Yes	No	No	Yes	Yes	Yes	Yes	No	No	Yes
176	63	F	17	No	Yes	Yes	No	Yes	No	Yes	No	No	No	No	32.8	7.9	3.52	1.76	1.32	1.74	9.3	1.42	12.55	normoalbuminuria	107.4	120	67	118	67	80	No	No	0.41	No	No	6	0.67	absent	mild	No	No	No	No	No	No	No	Yes	Yes	Yes
177	63	M	4	No	Yes	Yes	No	No	No	Yes	Yes	No	No	No	34	7	3	0.96	1.16	1.8	5.9	1.23	10.87	normoalbuminuria	77.6	127	75	148	86	77	No	No	0.4	No	No	1	0.1	absent	none	No	No	No	No	No	No	No	Yes	No	Yes
178	66	M	20	Yes	Yes	Yes	Yes	No	Yes	Yes	No	No	No	No	34	8.4	3.01	2.99	0.76	1.37	7.5	1.02	9	normoalbuminuria	97.6	139	78	157	80	48	No	No	0.41	No	No	2	0.2	absent	mild	No	No	No	No	Yes	Yes	No	No	No	Yes
179	39	F	16	No	No	No		Yes	No	Yes	No	No	No	No	39.4	16.1	4.69	3.7	1.54	2.37	11.2	2.48	21.92	normoalbuminuria	159.2	114	71	121	67	108	No	No	0.42	No	No	19	2.1	absent	mild	Yes	Yes	Yes	Yes	Yes	No	Yes	Yes	Yes	Yes
180	60	F	20	No	Yes	Yes	No	Yes	No	Yes	Yes	No	No	No	35.7	6.8	2.85	1.24	0.91	1.57	8.2	3.8	33.6	microalbuminuria	65.6	141	74	140	74	90	No	No	0.45	borderline	No	9	1	absent	mild	Yes	No	No	No	Yes	No	Yes	No	No	Yes
181	55	F	4	No	No	No	No	No	No	Yes	No	No	No	No	35.9	6.3	4.79	1.88	1.24	2.92	6	0.24	2.12	normoalbuminuria	88.8	112	68	125	72	77	No	No	0.48	Yes	Yes	0	0	absent	none	No	No	No	No	No	No	No	No	No	No
182	57	M	18	Yes	Yes	Yes	Yes	Yes	Yes	Yes	Yes	No	No	No	19.87	10.4	4.89	1.7	1.34	3.03	8.3	1.1	9.72	normoalbuminuria	183.1	141	94	143	94	117	No	Yes	0.46	Yes	Yes	4	0.4	absent	mild	No	No	No	Yes	Yes	Yes	No	No	No	Yes
183	39	M	2	No	No	No	No	No	Yes	Yes	Yes	No	No	No	32.41	7.5	5.97	2.53	1.26	4.05	8.2	1.14	10.1	normoalbuminuria	100.7	142	88	143	98	90	No	No	0.41	No	No	5	0.56	absent	mild	No	No	No	No	Yes	No	Yes	Yes	No	Yes
184	68	F	5	No	Yes	Yes	No	No	Yes	Yes	Yes	No	No	No	43.88	5.3	4.89	1.23	3.23	0.99	6	0.38	3.36	normoalbuminuria	73.1	144	72	149	78	98	No	No	0.45	borderline	No	0	0	absent	none	No	No	No	No	No	No	No	No	No	No
185	40	M	5	Yes	No	No		No	Yes	Yes	No	No	No	No	33.9	7.8	3.08	0.9	1.21	1.64	7.5	0.34	3	normoalbuminuria	127.7	111	64	122	73	83	No	No	0.44	borderline	No	2	0.2	absent	mild	No	No	No	No	Yes	Yes	No	No	No	Yes
186	42	F	6	No	No	No	No	Yes	Yes	Yes	No	No	No	No	36.9	9.8	5.29	1.7	0.98	3.61	8.5	1.44	12.73	normoalbuminuria	114.1	133	82	132	83	89	No	No	0.43	No	No	11	1.2	absent	mild	No	No	No	Yes	Yes	No	Yes	Yes	No	Yes
187	78	F	9	No	No	No		No	Yes	Yes	No	No	No	No	27.3	6.8	4	2.27	0.91	2.5	7.7	0.41	3.62	normoalbuminuria	81.3	100	55	113	59	90	No	No	0.44	No	No	8	0.9	absent	mild	No	No	No	No	Yes	Yes	No	Yes	No	Yes
188	72	F	10	No	No	No		Yes	No	Yes	Yes	No	No	No	38	11.5	5.04	2.01	1.02	3.48	9.7	22.56	199.43	microalbuminuria	133.1	133	84	131	85	88	No	No	0.43	No	No	12	1.3	absent	mild	No	No	No	Yes	No	Yes	Yes	Yes	No	Yes
189	65	F	20	No	No	No		No	Yes	Yes	Yes	No	No	No	34.22	9.3	3.47	1.07	0.99	2.21	8	0.85	7.51	normoalbuminuria	111.6	119	71	116	75	82	No	No	0.42	No	No	3	0.3	absent	mild	No	No	No	No	No	No	No	Yes	No	Yes
190	47	M	5	No	No	Yes	No	No	Yes	Yes	Yes	No	No	No	38.1	6.7	3.65	1.03	1.31	2.23	6.4	21.56	190.6	microalbuminuria	98.4	112	65	110	71	82	No	No	0.44	borderline	No	0	0	absent	none	No	No	No	No	No	No	No	No	No	No
191	60	M	17	No	No	Yes	No	No	Yes	Yes	Yes	No	No	No	27.4	12.3	2.99	1.41	1.09	1.39	7.6	3.17	28	normoalbuminuria	114	131	72	107	68	91	Yes	No	0.41	No	No	10	1.1	absent	mild	No	No	No	No	No	Yes	No	Yes	Yes	Yes
192	55	F	15	No	Yes	Yes	Yes	Yes	No	Yes	No	No	No	No	32.92	23.9	4.65	1.13	1.59	2.62	10.6	7.95	70.28	microalbuminuria	101.5	136	70	141	86	77	No	No	0.44	No	No	4	0.4	absent	mild	No	No	No	No	No	No	No	Yes	No	Yes
193	60	F	22	No	Yes	Yes	No	Yes	No	Yes	No	No	No	No	40.7	4.3	4.68	2.82	1.4	2.48	6.8	1.1	9.72	normoalbuminuria	108.5	97	52	120	69	99	No	No	0.46	borderline	No	0	0	absent	none	No	No	No	No	No	No	No	No	No	No
194	70	M	20	No	No	No	No	Yes	No	No	Yes	No	No	No	37	6.1	4.57	1.02	1.35	2.76	7.2	3.94	34.83	microalbuminuria	88.1	131	71	147	77	94	No	No	0.44	borderline	No	19	2.1	present	mild	Yes	Yes	No	Yes	Yes	Yes	No	Yes	Yes	Yes
195	35	M	1	No	No	No	No	No	Yes	Yes	No	No	No	No	30	9	3.29	1.18	0.62	2.35	8.6	0.88	7.78	normoalbuminuria	133.6	110	60	117	74	97	No	No	0.4	No	No	2	0.2	absent	mild	No	No	No	No	No	No	No	Yes	No	Yes
196	60	F	9	No	Yes	Yes	No	Yes	No	Yes	No	No	No	No	37	7.9	5.09	1.83	1.27	3.12	9	1.1	9.7	normoalbuminuria	164	140	85	146	89	99	No	No	0.46	borderline	No	0	0	absent	none	No	No	No	No	No	No	No	No	No	No
197	51	M	10	Yes	No	No	Yes	No	Yes	Yes	Yes	No	No	No	27	13.3	5.06	2.08	0.87	3.51	11.2	1.99	17.59	normoalbuminuria	119.4	147	79	148	83	90	No	No	0.43	borderline	No	1	0.1	absent	none	No	No	No	No	No	No	No	Yes	No	Yes
198	72	M	13	No	Yes	Yes		Yes	No	No	Yes	No	No	No	32	11.4	3.45	3.85	0.64	1.69	7.3	7.79	68.86	microalbuminuria	62	130	73	147	86	86	No	No	0.4	No	No	0	0	absent	none	No	No	No	No	No	No	No	No	No	No
199	54	F	2	No	No	No		Yes	No	Yes	No	No	No	No	30	8	5.62	2.31	1.23	3.5	10.2	33.87	299.41	microalbuminuria	57.9	143	91	155	100	116	No	No	0.44	No	No	15	1.7	absent	mild	No	No	No	Yes	Yes	Yes	Yes	Yes	No	Yes
200	50	F	18	No	Yes	Yes		Yes	No	Yes	No	No	No	No	32	9.1	6.14	2.63	1.12	4.52	8	0.32	2.83	normoalbuminuria	99.5	109	72	112	78	92	No	No	0.47	borderline	No	4	0.4	absent	mild	No	Yes	No	No	No	No	No	Yes	No	Yes
201	53	F	19	No	No	No		No	Yes	Yes	No	No	No	No	25.6	5.6	4.89	1.63	1.07	3.19	7.1	0.62	5.48	normoalbuminuria	113.7	115	66	133	81	90	No	No	0.43	No	No	1	0.1	absent	none	No	No	No	No	No	No	No	Yes	No	Yes
202	47	F	13	No	No	No		No	Yes	Yes	No	No	No	No	33.9	4.8	4.51	0.87	1.42	2.83	6.4	1.38	12.2	normoalbuminuria	104.8	131	84	129	76	95	No	No	0.43	No	No	7	0.8	absent	mild	Yes	No	No	Yes	No	No	No	Yes	No	Yes
203	46	M	5	Yes	Yes	Yes	No	No	No	Yes	No	No	No	No	46	5.5	4.98	4.21	1.05	2.87	6.8	21.7	191.83	microalbuminuria	121.9	173	91	154	90	110	No	Yes	0.45	borderline	Yes	0	0	absent	none	No	No	No	No	No	No	No	No	No	No
204	41	M	1	Yes	No	No	No	No	No	Yes	No	No	No	No	28	5.9	6.69	1.83	0.96	5.45	7.3	0.31	2.74	normoalbuminuria	118.5	116	74	123	85	109	No	No	0.45	borderline	No	0	0	absent	none	No	No	No	No	No	No	No	No	No	No
205	32	M	2	No	No	No		Yes	Yes	Yes	No	No	No	No	31	13.2	6.54	3.67	0.92	4.66	10.1	2.59	22.9	normoalbuminuria	177.6	124	70	121	77	71	No	No	0.41	No	No	1	0.1	absent	none	No	No	No	Yes	No	No	No	No	No	Yes
206	75	M	11	No	Yes	Yes		No	Yes	Yes	No	No	No	No	23.78	9	6.18	3.29	1.1	4.33	8.4	0.98	8.66	normoalbuminuria	82.1	124	79	151	78	100	No	No	0.42	No	No	7	0.8	absent	mild	Yes	No	No	Yes	No	No	Yes	No	No	Yes
207 ECG	52	F	27	No	No	No		No	Yes	Yes	No	No	No	No	39.4	8.1	5.6	2.35	1.16	4.05	8.7	1.28	11.32	normoalbuminuria	107	126	73	120	82	83	No	No	0.42	No	No	1	0.1	absent	none	No	No	No	No	Yes	No	No	No	No	Yes
208	50	M	12	No	Yes	Yes	No	Yes	No	Yes	Yes	No	No	No	41.54	6.4	3.7	1.36	1.47	1.93	7.4	0.35	3.1	normoalbuminuria	68.9	136	86	147	93	90	No	No	0.41	No	No	4	0.4	absent	mild	No	No	No	No	No	No	No	Yes	Yes	Yes
209	49	M	11	No	Yes	Yes	Yes	No	Yes	Yes	Yes	No	No	No	32.19	11.7	4.33	1.43	1.62	1.83	9.5	1.32	11.67	normoalbuminuria	118.3	151	92	159	95	102	No	No	0.46	Yes	Yes	0	0	absent	none	No	No	No	No	No	No	No	No	No	No
210	55	M	27	Yes	Yes	Yes	Yes	Yes	No	No	Yes	No	No	No	25.6	6.8	2.73	1.21	1.04	1.37	6.1	0.38	3.36	normoalbuminuria	121.9	132	74	129	74	89	No	No	0.43	borderline	No	1	0.1	absent	none	No	No	No	Yes	No	No	No	No	No	Yes
211	61	F	20	No	Yes	Yes		Yes	No	Yes	No	No	No	No	29.5	5	5.37	1.84	0.95	3.73	9.4	0.69	6.1	normoalbuminuria	149.6	155	76	144	74	103	No	Yes	0.46	borderline	Yes	11	1.2	absent	mild	No	No	No	No	Yes	Yes	Yes	Yes	Yes	Yes
212	48	F	8	No	No	No	No	Yes	Yes	Yes	No	No	No	No	33.6	10	3.89	1.6	1.26	2.18	11.9	1.08	9.55	normoalbuminuria	113.5	115	76	126	83	68	No	No	0.41	No	No	14	1.6	absent	mild	No	No	No	Yes	Yes	Yes	Yes	Yes	Yes	Yes
213	53	F	12	No	Yes	Yes		Yes	No	Yes	Yes	No	No	No	33.6	12.6	5.31	5.29	1.27	3.01	11.1	27.21	240.54	microalbuminuria	124.7	133	81	147	91	98	No	No	0.49	Yes	Yes	19	2.1	present	mild	Yes	No	No	Yes	Yes	Yes	Yes	Yes	No	Yes
214	33	M	8	No	No	No	No	No	Yes	Yes	No	No	No	No	26.5	7.2	3.07	0.89	1.02	1.94	6.8	0.69	6.1	normoalbuminuria	121.7	134	87	144	88	79	No	No	0.41	No	No	1	0.1	absent	none	No	No	No	No	No	No	No	Yes	No	Yes
215	36	M	10	Yes	Yes	Yes		No	Yes	Yes	Yes	No	No	No	34.43	6.6	3.87	1.58	0.74	2.72	7.7	0.49	4.33	normoalbuminuria	110.3	141	93	138	94	87	No	No	0.37	No	No	1	0.1	absent	none	No	No	No	No	No	No	No	Yes	No	Yes
216	47	F	1	No	No	No		No	No	Yes	No	No	No	No	27	5.3	4.62	1.17	1.22	2.96	6.3	0.3	2.65	normoalbuminuria	93.4	119	71	112	83	101	No	No	0.43	No	No	4	0.4	absent	mild	No	No	No	No	No	No	No	Yes	Yes	Yes
217	52	F	10	No	No	Yes		Yes	No	Yes	No	No	No	No	27.1	15	4.03	1.34	1.39	2.1	10.6	6.89	60.91	microalbuminuria	142.2	119	72	117	69	74	No	No	0.42	No	No	1	0.1	absent	none	No	No	No	Yes	No	No	No	No	No	Yes
218	60	F	22	No	Yes	Yes	Yes	No	Yes	Yes	Yes	No	No	No	28.9	8.1	3.78	1.43	1.16	2.13	7.8	0.5	4.42	normoalbuminuria	108.5	145	70	156	77	89	No	No	0.46	borderline	No	16	1.7	absent	mild	Yes	Yes	Yes	Yes	No	Yes	Yes	Yes	Yes	Yes
219	43	M	6	Yes	No	No		Yes	No	Yes	No	No	No	No	41	13.6	4.71	3.19	1.01	2.93	9.7	109.97	972.13	macroalbuminuria	123.6	133	82	148	82	108	No	Yes	0.43	borderline	Yes	4	0.4	absent	mild	No	No	No	No	No	No	No	Yes	No	Yes
220	44	F	0.4	No	No	No		No	No	No	No	No	No	Yes	26.4	4.6	4.07	1.49	1.23	2.27	6	6.93	61.26	microalbuminuria	82.4	113	69	112	71	86	No	No	0.43	No	No	0	0	absent	none	No	No	No	No	No	No	No	No	No	No
221	67	F	4	No	Yes	Yes	No	No	Yes	Yes	No	No	No	No	31.8	5.1	3.99	0.95	1.13	2.6	6.2	1.45	12.82	normoalbuminuria	64.1	11	78	123	87	89	No	No	0.43	No	No	15	1.67	absent	mild	Yes	No	No	Yes	No	No	Yes	Yes	Yes	Yes
222 ECG	55	F	4	No	Yes	Yes		No	Yes	Yes	Yes	No	No	No	35.4	7.8	3.86	1.51	0.76	2.56	7	1.26	11.14	normoalbuminuria	101.5	112	77	117	82	101	No	No	0.44	No	No	10	1.1	absent	mild	Yes	Yes	No	No	Yes	Yes	No	No	No	Yes
223	66	F	9	No	Yes	Yes	No	Yes	Yes	Yes	No	No	No	No	33.4	10.5	4.98	2.1	0.97	3.01	8.5	1.08	9.55	normoalbuminuria	74.7	144	70	145	79	90	No	No	0.44	No	No	2	0.2	absent	mild	No	No	No	Yes	No	No	No	No	No	Yes
224 ECG	43	M	2	No	No	No	No	No	Yes	Yes	No	No	No	No	33.2	10.5	4.86	1.83	1.14	3.21	8.4	0.28	2.48	normoalbuminuria	84.9	132	83	138	88	83	No	No	0.44	borderline	No	1	0.1	absent	none	No	No	No	No	No	No	No	Yes	No	Yes
225	48	F	20	No	Yes	Yes	No	Yes	No	Yes	Yes	No	No	No	39	7.2	5.73	0.85	2.99	2.46	9.9	9.13	80.71	microalbuminuria	106.5	142	78	144	80	99	No	No	0.45	borderline	No	1	0.1	absent	none	No	No	No	No	No	No	No	Yes	No	Yes
226	60	M	10	No	Yes	Yes	No	Yes	Yes	Yes	Yes	No	No	No	33.4	8.4	4.26	1.83	0.79	3.27	9.3	0.8	7.1	normoalbuminuria	73.7	129	80	133	85	76	No	No	0.41	No	No	0	0	absent	none	No	No	No	No	No	No	No	No	No	No
227	66	M	10	No	Yes	Yes	No	No	No	Yes	No	No	No	No	31.2	6.5	4.6	3.52	1.02	2.82	6.7	4.92	43.5	microalbuminuria	79.9	127	75	124	72	84	No	No	0.41	No	No	1	0.1	absent	none	No	No	No	No	No	No	No	Yes	No	Yes
228	62	F	3	No	No	No	No	No	Yes	Yes	No	No	No	No	34	6.7	4.07	1.03	1.15	2.4	6.4	0.46	4	normoalbuminuria	95.2	135	69	124	71	80	No	No	0.42	No	No	1	0.1	absent	none	No	No	No	No	No	No	No	Yes	No	Yes
229	47	M	7	No	Yes	Yes		Yes	Yes	Yes	No	No	No	No	34.26	10.3	3.26	1.35	0.93	1.93	7.2	1.37	12.11	normoalbuminuria	96.9	124	76	143	86	90	No	No	0.41	No	No	1	0.1	absent	none	No	No	No	No	No	No	No	Yes	No	Yes
230	71	F	10	No	Yes	Yes	No	No	No	Yes	No	No	No	No	34.5	7.9	3.35	1.77	0.9	1.85	6.8	17.56	155.23	microalbuminuria	51.6	118	70	123	74	86	No	No	0.47	borderline	No	13	1.4	absent	mild	No	No	No	Yes	Yes	Yes	Yes	No	No	Yes
231	61	M	4	No	No	No	No	No	Yes	Yes	No	No	No	No	31.8	7.7	4.14	1.17	1.57	2.37	6.4	2.64	23.34	normoalbuminuria	68.4	148	79	164	88	68	No	No	0.4	No	No	1	0.1	absent	none	No	No	No	No	No	No	No	Yes	No	Yes
232 ECG	54	F	17	No	No	No	No	Yes	No	Yes	Yes	No	No	No	32.6	10.2	3.55	1.83	0.83	2.01	8.1	1.07	9.46	normoalbuminuria	110.8	116	70	117	72	94	No	No	0.54	Yes	Yes	12	1.3	absent	mild	No	No	No	Yes	Yes	Yes	No	Yes	No	Yes
233 ECG	69	F	15	No	Yes	Yes	No	No	Yes	Yes	No	No	No	No	34.4	8	3.94	2.38	0.99	2.27	9	8.66	76.55	microalbuminuria	89.7	152	72	161	78	116	No	Yes	0.42	No	Yes	11	1.2	absent	mild	No	No	No	Yes	Yes	No	Yes	Yes	Yes	Yes
234	54	F	20	No	No	No		Yes	No	Yes	No	No	No	No	34.2	7.4	5.04	1.23	1.61	3.42	7.2	0.64	5.66	normoalbuminuria	130.5	151	71	139	74	75	No	No	0.41	No	No	1	0.1	absent	none	No	No	No	No	Yes	No	No	No	No	Yes
235 ECG	68	M	8	No	Yes	Yes		Yes	No	Yes	No	No	No	No	34	8.6	3.57	1.17	1.2	2.09	7.7	11.57	102.28	microalbuminuria	53.4	150	78	164	92	89	No	No	0.41	No	No	3	0.3	absent	mild	No	No	No	Yes	No	No	No	No	No	Yes
236	56	M	10	No	Yes	Yes	No	No	Yes	Yes	No	No	No	No	25.1	6.5	4.8	1.91	1.38	2.77	7.1	5.49	48.53	microalbuminuria	94.9	131	75	140	86	78	No	No	0.41	No	No	10	1.1	absent	mild	No	No	No	Yes	Yes	Yes	No	No	No	Yes
237	72	F	15	No	Yes	Yes	No	Yes	Yes	Yes	No	No	No	No	40.6	9.5	4.34	1.51	0.93	2.84	8.8	4.11	36.33	microalbuminuria	82.6	147	62	106	58	89	Yes	No	0.43	No	Yes	22	2.4	absent	mild	Yes	Yes	No	Yes	Yes	Yes	Yes	Yes	Yes	Yes
238	56	F	10	No	No	No	No	Yes	No	Yes	No	No	No	No	31.1	7.6	4.87	1.68	1.25	2.91	8.6	0.74	6.54	normoalbuminuria	82.5	120	69	130	73	96	No	No	0.44	No	No	8	0.89	absent	mild	No	No	No	Yes	No	No	No	Yes	Yes	Yes
239	49	M	3	No	Yes	Yes	No	No	Yes	Yes	No	No	No	No	37.92	7.3	5.36	1.06	0.99	3.93	6.5	1.51	13.35	normoalbuminuria	105.3	143	79	137	75	101	No	No	0.42	No	No	9	1	absent	mild	Yes	Yes	Yes	No	No	No	No	No	Yes	Yes
240	45	F	8	No	Yes	Yes		No	Yes	Yes	No	No	No	No	31.1	11.5	5.82	2.14	1.76	3.49	9.7	36.14	319.48	macroalbuminuria	150.4	153	90	173	98	94	No	No	0.45	borderline	No	0	0	absent	none	No	No	No	No	No	No	No	No	No	No
241 ECG	54	F	15	No	No	No	No	No	Yes	Yes	Yes	No	No	No	28.5	7.7	3.18	1.59	1.15	1.86	6.6	0.62	5.48	normoalbuminuria	115.9	117	86	115	75	91	No	No	0.43	No	No	1	0.1	absent	none	Yes	No	No	No	No	No	No	No	No	Yes
242 calculate QTc	58	F	14	No	No	No		No	No	Yes	No	No	No	No	21.4	5.9	2.95	0.98	0.83	1.69	6.5	3.52	31.12	microalbuminuria	125.5	114	71	134	73	91	No	No	0.47	borderline	No	0	0	absent	none	No	No	No	No	No	No	No	No	No	No
243	69	F	4	No	Yes	Yes	No	No	No	Yes	Yes	No	No	No	37.8	6.3	2.91	0.94	1.31	1.37	6.1	0.98	8.66	normoalbuminuria	86.4	140	66	146	71	72	No	No	0.43	No	No	5	0.56	absent	mild	No	No	No	Yes	No	No	No	Yes	No	Yes
244	54	F	10	No	Yes	Yes		Yes	No	No	No	No	No	No	31.9	6.7	3.84	0.84	1.22	2.23	7.6	0.65	5.75	normoalbuminuria	106.2	145	67	141	73	80	No	No	0.43	No	No	0	0	absent	none	No	No	No	No	No	No	No	No	No	No
245	48	M	4	Yes	Yes	Yes	No	No	Yes	Yes	No	No	No	No	39.5	6.2	5.56	2.58	0.71	4.05	7.7	2.59	22.89	normoalbuminuria	118.8	118	78	123	88	86	No	No	0.43	borderline	No	2	0.2	absent	none	No	No	No	No	No	No	No	Yes	Yes	Yes
246	64	M	7	No	Yes	Yes	No	Yes	Yes	Yes	Yes	No	No	No	24.82	4.9	2.5	1.45	0.38	1.64	6.8	17.61	155.67	microalbuminuria	45.5	135	79	138	90	84	No	No	0.44	borderline	No	17	1.9	present	mild	Yes	Yes	Yes	Yes	No	No	No	No	No	Yes
247	52	M	3	No	No	No	No	No	No	Yes	No	No	No	No	33	6.8	3.36	1.32	1.23	1.84	6	0.52	4.6	normoalbuminuria	89.7	141	96	146	100	87	No	No	0.46	Yes	Yes	2	0.2	absent	none	No	No	No	No	No	No	No	Yes	No	Yes
248	62	M	10	No	Yes	Yes	No	Yes	Yes	No	No	No	No	No	35	4.7	4.39	2.94	0.73	2.76	6.3	22.45	198.46	microalbuminuria	42.1	157	90	148	95	91	No	No	0.46	Yes	Yes	0	0	absent	none	No	No	No	No	No	No	No	No	No	No
249	46	F	18	No	No	No		Yes	No	Yes	Yes	No	No	No	31.2	9.5	5.35	2.4	1.85	2.92	10.6	0.83	7.34	normoalbuminuria	128.4	149	83	134	82	83	No	No	0.42	No	No	12	1.3	absent	mild	Yes	No	No	Yes	No	No	Yes	Yes	No	Yes
250	41	F	7	No	Yes	Yes		Yes	No	Yes	Yes	No	No	No	36.1	16.7	3.69	2.01	1.09	2.09	10.7	24.07	212.78	microalbuminuria	99.6	115	68	113	74	102	No	No	0.43	No	No	13	1.4	absent	mild	Yes	No	Yes	No	No	No	No	Yes	Yes	Yes
251	55	F	2	No	No	Yes	No	No	No	No	No	No	No	Yes	33.9	9.9	6.2	1.47	1.35	4.21	9	7.26	64.18	microalbuminuria	123.8	144	86	151	92	84	No	No	0.47	borderline	No	0	0	absent	none	No	No	No	No	No	No	No	No	No	No
252	60	M	4	No	Yes	Yes	No	No	Yes	Yes	No	No	No	No	40	9.6	4.46	1.39	1.06	3.1	8.7	0.91	8	normoalbuminuria	106.1	136	88	158	105	77	No	No	0.42	No	No	6	0.67	absent	mild	Yes	No	No	No	Yes	Yes	No	No	No	Yes
253	47	F	5	No	No	No		No	Yes	Yes	Yes	No	No	No	31.8	8.6	3.24	2.25	1	1.94	10.5	0.78	6.9	normoalbuminuria	149.1	106	65	113	76	94	No	No	0.44	No	No	0	0	absent	none	No	No	No	No	No	No	No	No	No	No
254	53	F	10	No	No	No		Yes	No	Yes	No	No	No	No	32	12.5	5.42	1.69	1.29	3.96	9.9	19.77	174.77	microalbuminuria	100.3	106	55	116	65	96	No	No	0.42	No	No	21	2.3	absent	mild	No	No	No	Yes	Yes	Yes	Yes	Yes	Yes	Yes
255	29	M	0.1	Yes	No	No		No	Yes	Yes	No	No	No	No	36	14.4	6.47	7.17	0.68	4.22	10.7	27.14	239.92	microalbuminuria	113.4	130	83	127	84	92	No	No	0.41	No	No	0	0	absent	none	No	No	No	No	No	No	No	No	No	No
256	57	F	12	No	Yes	Yes	Yes	Yes	No	Yes	No	No	No	No	41.2	14.4	3.96	1.76	0.9	2.85	9.7	6.33	55.96	microalbuminuria	147.4	127	51	116	63	103	No	No	0.43	No	No	7	0.78	absent	mild	No	Yes	No	No	No	No	Yes	Yes	No	Yes
257	44	M	8	No	No	No		Yes	Yes	Yes	No	No	No	No	35	7.1	4.89	2.43	0.94	3.18	8.3	0.29	2.56	normoalbuminuria	111.1	115	67	125	73	98	No	No	0.41	No	No	0	0	absent	none	No	No	No	No	No	No	No	No	No	No
258	48	F	10	No	No	No		Yes	No	Yes	No	No	No	No	33.97	15.5	4.54	1.12	1.42	3.1	15	8.55	75.58	microalbuminuria	171.8	143	87	140	90	114	No	No	0.48	Yes	Yes	2	0.2	absent	none	No	No	No	No	No	No	No	Yes	No	Yes
259	40	M	2	No	No	No		No	Yes	Yes	No	No	No	No	45.72	8.5	3.61	1.65	1.07	2.14	7	0.39	3.45	normoalbuminuria	86.2	149	96	152	98	93	No	No	0.4	No	No	14	1.56	absent	mild	No	No	No	Yes	Yes	Yes	No	Yes	Yes	Yes
260	68	M	20	No	Yes	Yes		Yes	No	Yes	No	No	No	No	26	25.6	5.04	2.83	1.14	3.03	12.2	33.93	299.94	microalbuminuria	58.9	141	81	150	83	92	No	No	0.43	borderline	No	4	0.4	absent	mild	No	No	No	No	Yes	Yes	No	No	No	Yes
261	47	F	2	No	Yes	Yes		No	Yes	Yes	Yes	No	No	No	39.1	6.4	3.53	1.56	0.89	2.13	7.5	0.6	5.3	normoalbuminuria	111.6	122	79	131	83	74	No	No	0.4	No	No	6	0.67	absent	mild	No	No	No	Yes	No	No	No	Yes	No	Yes
262	34	F	0.6	No	No	No		No	Yes	Yes	Yes	No	No	No	39.5	12.6	4.51	1.31	1.26	3.04	9.3	0.76	6.72	normoalbuminuria	109.7	95	64	103	72	115	No	No	0.44	No	No	6	0.67	absent	mild	Yes	No	No	Yes	No	No	No	Yes	No	Yes
263	47	M	12	No	Yes	Yes	No	Yes	No	Yes	No	No	No	No	30	4.8	3.87	2.46	0.9	2.35	7.9	2.41	21.3	normoalbuminuria	73.8	130	56	134	73	94	No	No	0.4	No	No	2	0.2	absent	none	No	Yes	No	No	No	No	No	No	No	Yes
264	62	M	6	No	Yes	Yes		No	Yes	Yes	No	No	No	No	30	6.6	4.29	2.57	0.95	2.43	6.7	1.51	13.35	normoalbuminuria	61.2	109	73	137	75	94	No	No	0.44	borderline	No	8	0.89	absent	mild	No	No	No	Yes	No	No	No	Yes	No	Yes
265	54	F	16	No	No	No	No	No	No	Yes	Yes	No	No	No	37.8	7.7	3.32	1.67	0.85	2.26	8	1.17	10.34	normoalbuminuria	99.9	118	63	129	81	72	No	No	0.44	No	No	17	1.9	present	mild	No	No	No	Yes	Yes	Yes	No	Yes	Yes	Yes
266	54	F	6	No	Yes	Yes		No	No	Yes	No	No	No	No	24	5	5.2	1.13	1.51	3.16	6.8	0.74	6.54	normoalbuminuria	108.5	123	60	152	77	86	No	No	0.4	No	No	12	1.3	absent	mild	No	No	No	No	Yes	Yes	Yes	No	No	Yes
267	49	F	10	No	No	No	No	Yes	No	Yes	Yes	No	No	No	31	9.2	4.26	1.38	1.22	2.65	6.9	36.44	322.13	macroalbuminuria	143.9	107	70	113	75	87	No	No	0.45	borderline	No	0	0	absent	none	No	No	No	No	No	No	No	No	No	No
268	53	F	10	No	No	Yes	No	Yes	No	Yes	Yes	No	No	No	28.4	5.8	6.34	1.52	1.7	4.07	10.7	0.9	7.96	normoalbuminuria	158.5	146	86	151	93	110	No	Yes	0.43	No	Yes	18	2	present	mild	No	No	No	No	Yes	Yes	Yes	Yes	No	Yes
269	50	F	3	No	No	No	No	No	Yes	Yes	No	No	No	No	37.1	6.2	4.97	2.04	1.2	3.29	7.3	0.99	8.75	normoalbuminuria	95.7	143	95	139	94	93	No	No	0.43	No	No	2	0.2	absent	none	No	No	No	Yes	No	No	No	No	No	Yes
270	62	F	20	No	Yes	Yes		Yes	No	Yes	No	No	No	No	41.1	7.2	5.78	1.93	1.47	3.68	10	1.24	10.96	normoalbuminuria	74.5	134	57	158	82		No	No	0.41	No	No	6	0.67	absent	mild	No	No	No	No	Yes	Yes	No	No	No	Yes
271	29	M	2	No	No	No		No	Yes	Yes	No	No	No	No	30.57	7.6	4.3	2.64	0.78	2.92	7.5	1.29	11.4	normoalbuminuria	111.8	122	69	133	78	78	No	No	0.4	No	No	15	1.67	absent	mild	No	Yes	No	Yes	Yes	Yes	Yes	Yes	No	Yes
272	62	F	28	No	Yes	Yes	Yes	Yes	No	Yes	Yes	No	No	No	34	7.9	5.23	2.34	0.69	3.89	7.3	0.94	8.31	normoalbuminuria	91.6	110	59	112	67	85	No	No	0.45	borderline	No	18	2	present	mild	Yes	Yes	No	Yes	Yes	Yes	Yes	No	No	Yes
273	38	M	5	No	No	No	Yes	Yes	No	Yes	No	No	No	No	28	14.5	5.26	1.65	0.98	3.68	12.3	0.54	4.77	normoalbuminuria	133.8	114	78	133	96	92	No	No	0.41	No	No	9	1	absent	mild	No	No	No	No	Yes	Yes	Yes	No	No	Yes
274	55	F	1	No	Yes	Yes	No	No	Yes	Yes	No	No	No	No	40	8	4.24	1.94	1.12	2.52	8.1	1.25	11	normoalbuminuria	108.1	157	105	189	103	105	No	Yes	0.44	No	Yes	8	0.89	absent	mild	Yes	Yes	No	Yes	No	Yes	No	No	No	Yes
275	58	M	20	No	No	No		No	No	Yes	No	No	No	No	31.79	11.8	3.82	0.77	1.19	2.54	9.4	22.4	198	microalbuminuria	108.6	124	66	137	79	100	No	No	0.44	borderline	No	0	0	absent	none	No	No	No	No	No	No	No	No	No	No
276	60	F	15	No	Yes	Yes	No	No	No	Yes	Yes	No	No	No	31.8	7.6	5.29	1.1	1.31	3.63	7.2	0.86	7.6	normoalbuminuria	95.9	112	61	111	73	72	No	No	0.43	No	No	8	0.89	absent	mild	No	No	No	No	Yes	Yes	No	No	No	Yes
277	49	F	4	No	No	No	No	No	No	Yes	No	No	No	No	35.9	6.6	4.14	1.19	1.32	2.56	6.9	0.74	6.54	normoalbuminuria	96.1	108	68	130	80	103	No	No	0.43	No	No	2	0.2	absent	none	No	No	No	No	No	No	No	Yes	No	Yes
278	54	M	22	Yes	No	No	Yes	Yes	Yes	Yes	Yes	No	No	No	29.4	10	2.89	0.89	0.61	1.79	7	2.3	20.33	normoalbuminuria	134.6	128	74	144	88	98	No	No	0.42	No	No	7	0.78	absent	mild	No	No	No	No	Yes	Yes	No	No	No	Yes
279	67	F	15	No	Yes	Yes	Yes	Yes	No	Yes	Yes	No	No	No	36.1	13	4.67	2.07	1.19	2.71	8.6	0.79	6.93	normoalbuminuria	93.7	134	71	141	74	82	No	No	0.41	No	No	0	0	absent	none	No	No	No	No	No	No	No	No	No	No
280	55	F	13	No	No	No	No	No	Yes	Yes	Yes	No	No	No	34.5	7.2	5.26	0.77	1.13	3.78	7.5	0.54	4.77	normoalbuminuria	115.4	142	73	135	86	95	No	No	0.44	No	No	9	1	absent	mild	No	No	No	No	Yes	Yes	No	Yes	No	Yes
281	61	F	12	No	Yes	Yes	No	No	No	Yes	No	No	No	No	29.6	8.6	3.68	1.72	1.26	1.91	6.9	1.6	14.14	normoalbuminuria	145.4	137	67	132	69	84	No	No	0.46	borderline	No	11	1.2	absent	mild	No	No	No	Yes	Yes	No	Yes	No	No	Yes
282	49	F	5	No	No	No		No	Yes	Yes	Yes	No	No	No	46.7	7.6	2.97	1.14	0.9	1.61	7.7	0.71	6.28	normoalbuminuria	103.9	117	78	121	76	98	No	No	0.46	borderline	No	2	0.2	absent	mild	No	No	No	No	No	Yes	No	Yes	No	Yes
283	48	F	13	No	No	No	No	Yes	No	Yes	No	No	No	No	34.8	11.1	4.78	1.44	0.55	3.6	6.7	0.37	3.27	normoalbuminuria	93	116	68	122	71	85	No	No	0.41	No	No	6	0.67	absent	mild	No	No	No	No	No	No	No	Yes	Yes	Yes
284	55	F	20	No	Yes	Yes		Yes	No	No	Yes	No	No	No	35	11	3.69	0.68	1.57	1.81	7.6	1.49	13.17	normoalbuminuria	74	145	77	134	73	73	No	No	0.41	No	No	2	0.2	absent	mild	No	No	No	Yes	No	No	No	No	No	Yes
285	36	M	5	No	No	No		No	No	Yes	No	No	No	No	25	6.9	3.4	1.54	0.8	2.16	5.6	0.19	1.68	normoalbuminuria	86.9	128	76	124	77	80	No	No	0.4	No	No	0	0	absent	none	No	No	No	No	No	No	No	No	No	No
286	53	F	8	No	Yes	Yes		No	Yes	Yes	No	No	No	No	37.39	5.7	5.55	1.6	1.36	3.54	5.9	0.52	4.6	normoalbuminuria	100.3	116	76	123	85	96	No	No	0.44	No	No	0	0	absent	none	No	No	No	No	No	No	No	No	No	No
287	64	F	20	No	Yes	Yes	No	Yes	Yes	Yes	Yes	No	No	No	42.3	3.1	3.82	3.26	0.85	2.01	8.3	0.43	3.8	normoalbuminuria	107.1	138	72	150	81	88	No	No	0.43	No	No	14	1.56	absent	mild	No	No	No	Yes	Yes	Yes	Yes	Yes	Yes	Yes
288	55	F	10	No	Yes	Yes	No	No	Yes	Yes	Yes	No	No	No	31.5	15.3	3.99	2.15	0.96	2.33	10.8	0.56	4.95	normoalbuminuria	123.8	156	72	157	86	133	No	Yes	0.48	Yes	Yes	0	0	absent	none	No	No	No	No	No	No	No	No	No	No
289	39	M	3	No	No	No	No	No	Yes	Yes	No	No	No	No	33.83	6.5	4.74	1.68	0.86	3.35	8.1	6.61	58.43	microalbuminuria	92.5	144	90	140	96	83	No	No	0.4	No	No	10	1.1	absent	mild	Yes	Yes	Yes	No	No	No	No	Yes	No	Yes
290	62	F	10	No	Yes	Yes	Yes	Yes	No	Yes	No	No	No	No	38.2	9.1	3.9	0.3	2.2	1.6	7.2	96.23	850.67	macroalbuminuria	45.4	123	65	134	64	93	No	No	0.44	No	No	4	0.4	absent	mild	Yes	Yes	No	No	No	No	No	No	No	Yes
291	58	F	20	No	Yes	Yes		Yes	No	Yes	No	No	No	No	29.1	22.8	4.99	1.22	1.43	3.22	13.9	6.52	57.64	microalbuminuria	76.7	148	71	136	71	74	No	No	0.41	No	No	2	0.2	absent	mild	No	No	No	No	No	Yes	No	Yes	No	Yes
292	64	M	22	No	Yes	Yes	No	Yes	Yes	Yes	No	No	No	No	31.3	5.4	3.27	1.36	1.19	1.76	7.5	22.46	198.55	microalbuminuria	96.7	121	57	128	67	73	No	No	0.46	Yes	Yes	0	0	absent	none	No	No	No	No	No	No	No	No	No	No
293	37	M	4	No	No	No	No	No	No	Yes	Yes	No	No	No	24.32	5.9	4.47	1.38	1.17	2.99	6.6	0.52	4.6	normoalbuminuria	127.4	105	71	115	81	106	No	No	0.41	No	No	2	0.2	absent	mild	No	No	No	Yes	No	No	No	Yes	No	Yes
294	51	M	4	No	Yes	Yes	No	No	No	Yes	No	No	No	No	31.12	7.4	3.94	1.05	1.49	2.35	6.4	7.98	70.54	microalbuminuria	78	126	79	128	84	87	No	No	0.43	borderline	No	0	0	absent	none	No	No	No	No	No	No	No	No	No	No
295	56	F	27	No	Yes	Yes	Yes	Yes	No	Yes	No	No	No	No	33.6	16.2	7.27	2.2	1.45	5.13	9.9	156.53	1383.73	macroalbuminuria	55.4	145	61	148	67	107	No	Yes	0.43	No	Yes	6	0.6	absent	mild	No	No	Yes	No	No	No	Yes	Yes	No	Yes
296	40	M	4	No	No	No	No	No	Yes	Yes	Yes	No	No	No	27.19	6.7	3.47	0.83	1.11	2.01	7.5	0.91	8.04	normoalbuminuria	101.6	127	79	129	82	84	No	No	0.41	No	No	0	0	absent	none	No	No	No	No	No	No	No	No	No	No
297	60	M	10	Yes	No	No	Yes	No	Yes	Yes	Yes	No	No	No	26	7.6	3.59	1.86	0.96	1.98	8.4	3.48	30.76	microalbuminuria	68.7	150	79	141	82	79	No	No	0.41	No	No	5	0.56	absent	mild	No	No	No	Yes	No	No	No	No	Yes	Yes
298	58	F	10	No	Yes	Yes		Yes	No	Yes	No	No	No	No	33.8	5.9	3.71	1.41	1.26	1.95	6.9	1.15	10.17	normoalbuminuria	131.9	156	77	162	82	119	No	Yes	0.43	No	Yes	0	0	absent	none	No	No	No	No	No	No	No	No	No	No
299	55	M	4	No	No	No	No	No	No	Yes	No	No	No	No	36.63	6.1	3.76	1.48	1.14	2.16	6.1	0.37	3.27	normoalbuminuria	101.2	115	70	131	82	81	No	No	0.4	No	No	6	0.67	absent	mild	No	No	No	Yes	No	No	No	Yes	Yes	Yes
300	57	F	23	No	No	Yes	No	Yes	No	Yes	No	No	No	No	43.4	4.1	4.85	1.77	0.8	3.49	6.9	0.52	4.6	normoalbuminuria	129.1	116	64	119	59	74	No	No	0.44	No	No	2	0.2	absent	mild	No	No	No	No	No	No	No	Yes	Yes	Yes
301	56	M	0.5	No	No	No		No	No	Yes	No	No	No	No	27	12.8	5.7	2.39	1.27	3.76	10.5	0.71	6.28	normoalbuminuria	88.4	132	89	124	84	83	No	No	0.4	No	No	2	0.2	absent	mild	No	Yes	No	No	Yes	No	No	No	No	Yes
302	53	F	10	No	No	No	Yes	Yes	No	Yes	Yes	No	No	No	39.8	13.8	4.11	0.99	1.06	2.71	11.6	0.38	3.36	normoalbuminuria	113.7	127	73	127	82	81	No	No	0.44	No	No	1	0.1	absent	none	No	No	No	Yes	No	No	No	No	No	Yes
303	47	M	18	Yes	No	No	Yes	Yes	No	Yes	No	No	No	No	25.6	10.3	5.12	2.18	0.99	3.3	9.6	3.7	32.71	microalbuminuria	90.3	122	82	125	87	90	No	No	0.44	borderline	No	5	0.5	absent	mild	No	No	No	Yes	No	Yes	No	No	No	Yes
304	60	M	20	No	Yes	Yes	No	No	No	Yes	Yes	No	No	No	18.7	4.9	3.7	1.02	1.34	1.95	6	0.42	3.17	normoalbuminuria	84.8	143	68	147	71	78	No	No	0.42	No	No	0	0	absent	none	No	No	No	No	No	No	No	No	No	No
305	58	F	25	No	Yes	Yes	No	No	Yes	Yes	Yes	No	No	No	30	10.1	4.64	0.95	1.39	3.05	7.1	1.41	12.46	normoalbuminuria	76.7	122	67	135	74	76	No	No	0.45	borderline	No	0	0	absent	none	No	No	No	No	No	No	No	No	No	No
306	65	F	10	No	Yes	Yes	No	No	Yes	Yes	Yes	No	No	No	33.5	14.7	4.28	2.15	0.8	2.86	8.6	1.31	11.58	normoalbuminuria	106.7	158	85	157	87	77	No	No	0.52	Yes	Yes	6	0.67	absent	mild	No	No	No	No	Yes	Yes	Yes	No	No	Yes
307	53	M	3	Yes	Yes	Yes	No	Yes	No	Yes	Yes	No	No	No	22.69	9.8	3.17	2.23	1.17	1.34	9.3	0.6	5.3	normoalbuminuria	86.9	151	97	157	95	89	No	No	0.38	No	No	13	1.4	absent	mild	No	No	No	Yes	Yes	Yes	Yes	Yes	Yes	Yes
308	62	F	17	No	Yes	Yes	No	Yes	Yes	Yes	Yes	No	No	No	31.5	7	3.85	2.39	1.01	2.15	7.1	3.98	3.98	normoalbuminuria	86.7	128	72	131	75	104	No	No	0.45	borderline	No	6	0.67	absent	mild	No	No	No	Yes	No	Yes	No	Yes	No	Yes
309	59	F	3	No	No	No	No	No	No	Yes	Yes	No	No	No	38.1	12.5	4.15	2.09	1.17	2.31	9.4	12.9	12.9	normoalbuminuria	113.8	123	77	119	77	85	No	No	0.41	No	No	6	0.67	absent	mild	No	No	No	No	No	No	No	Yes	Yes	Yes
310	64	M	15	No	Yes	Yes	Yes	Yes	No	Yes	Yes	No	No	No	28.57	5.8	3.1	1.35	0.8	1.79	7.5	0.33	2.92	normoalbuminuria	96.7	152	85	150	88	76	No	No	0.42	No	No	0	0	absent	none	No	No	No	No	No	No	No	No	No	No
311	58	M	15	No	Yes	Yes	No	No	Yes	Yes	No	No	No	No	20.4	9.6	4.01	0.69	1.95	1.92	6.7	6.25	55.25	microalbuminuria	135	121	73	131	71	65	No	No	0.44	borderline	No	6	0.67	absent	none	No	No	No	Yes	Yes	Yes	Yes	No	No	Yes
312	59	F	20	No	Yes	Yes	No	No	No	Yes	No	No	No	No	31.8	4.5	3.93	0.72	1.78	1.98	6	1.82	16	normoalbuminuria	72.9	108	72	114	74	98	No	No	0.42	No	No	21	2.3	present	mild	Yes	Yes	Yes	Yes	Yes	Yes	Yes	Yes	Yes	Yes
313	49	F	11	No	No	No	No	No	Yes	Yes	Yes	No	No	No	32.4	5.9	4.04	1.44	1.33	2.33	6.9	4.39	38.8	microalbuminuria	71.3	131	77	160	83	96	No	No	0.43	No	No	2	0.2	absent	none	No	No	No	No	No	No	Yes	No	No	Yes
314	56	F	16	No	Yes	Yes	No	Yes	No	Yes	No	No	No	No	31.4	6.5	3.63	0.76	1.45	2.08	7.7	0.83	7.34	normoalbuminuria	97.2	150	87	151	90	86	No	No	0.47	borderline	No	0	0	absent	none	No	No	No	No	No	No	No	No	No	No
315	61	F	20	No	Yes	Yes	No	Yes	No	Yes	Yes	No	No	No	40.2	11.4	5.52	1.22	1.29	3.65	9	1.39	12.29	normoalbuminuria	92	144	59	156	65	80	No	No	0.4	No	No	18	2	present	mild	Yes	Yes	No	Yes	Yes	Yes	Yes	Yes	No	Yes
316	59	F	10	No	Yes	Yes	No	No	Yes	Yes	Yes	No	No	No	30	9.8	4.2	1.6	1.04	2.81	8.4	3.17	28	normoalbuminuria	102	157	84	154	86	106	No	No	0.45	borderline	No	0	0	absent	none	No	No	No	No	No	No	No	No	No	No
317	59	F	5	No	Yes	Yes	No	No	No	Yes	No	No	No	No	36.4	6.3	3.02	0.9	1.15	1.51	6	0.52	4.6	normoalbuminuria	84.5	118	67	122	71	69	No	No	0.38	No	No	1	0.1	absent	none	No	No	No	Yes	No	No	No	No	No	Yes
318	48	M	12	No	Yes	Yes		Yes	No	Yes	No	No	No	No	36.4	5.1	3.63	1.49	1.1	1.96	6.8	5.23	46.23	microalbuminuria	68	135	84	126	77	116	No	No	0.43	borderline	No	4	0.4	absent	mild	No	No	No	No	No	No	No	No	Yes	Yes
319	73	F	30	No	Yes	Yes		No	Yes	Yes	No	No	No	No	26.6	6.3	4.21	3.5	0.87	1.79	6.1	0.68	6	normoalbuminuria	46.8	138	65	126	70	78	No	No	0.41	No	No	0	0	absent	none	No	No	No	No	No	No	No	No	No	No
320	58	M	15	No	No	No		No	Yes	Yes	No	No	No	No	24	7	3.79	3.73	0.77	1.47	7	0.48	4.24	normoalbuminuria	147	112	66	118	64	75	No	No	0.42	No	No	3	0.3	absent	mild	No	No	No	No	Yes	Yes	No	No	No	Yes
321	63	M	10	No	Yes	Yes	Yes	Yes	Yes	Yes	Yes	No	No	No	25.74	6.8	3.3	1.41	0.8	1.95	7.6	92.9	821.24	macroalbuminuria	59.8	176	86	153	77	97	Yes	No	0.41	No	No	6	0.67	absent	mild	No	No	No	Yes	No	No	No	Yes	Yes	Yes
322	37	F	3	No	No	No		Yes	No	No	Yes	No	No	No	29.3	9.4	4.1	2.4	0.62	2.58	7.5	0.29	2.56	normoalbuminuria	98	129	78	131	84	92	No	No	0.45	borderline	No	0	0	absent	none	No	No	No	No	No	No	No	No	No	No
323	59	F	21	No	Yes	Yes	Yes	Yes	No	Yes	No	Yes	No	No	30.8	18.2	4.01	1.47	0.82	2.4	11.9	6.34	56	microalbuminuria	77.7	143	70	140	72	93	No	No	0.46	borderline	No	9	1	absent	none	No	No	No	No	Yes	Yes	No	No	Yes	Yes
324	47	M	4	Yes	No	No	No	No	Yes	Yes	No	No	No	No	28	8	4.21	2.16	1.04	2.65	7	1.95	17.24	normoalbuminuria	98.4	127	72	118	79	87	No	No	0.36	No	No	0	0	absent	none	No	No	No	No	No	No	No	No	No	No
325	52	M	12	No	Yes	Yes	Yes	Yes	Yes	Yes	Yes	No	No	No	37.68	7.3	3.87	1.41	0.89	2.45	7.5	0.65	5.75	normoalbuminuria	154	143	77	137	81	122	No	Yes	0.45	borderline	Yes	4	0.4	absent	mild	No	No	No	Yes	No	No	No	Yes	No	Yes
326	56	F	15	No	Yes	Yes	No	Yes	No	Yes	Yes	No	Yes	No	32.9	4.6	3.49	0.93	1.53	1.75	8.2	4.58	40.49	microalbuminuria	103	146	85	133	82	95	No	No	0.43	No	No	6	0.67	absent	mild	No	No	No	No	No	No	No	Yes	Yes	Yes
327	62	F	3	No	Yes	Yes	No	No	No	Yes	No	No	No	No	37.6	4	1.81	1.02	2.48	6.3	6.3	4.35	38.45	microalbuminuria	83.7	117	65	129	79	87	No	No	0.44	No	No	12	1.3	absent	mild	No	No	No	No	Yes	No	Yes	Yes	Yes	Yes
328	48	M	10	No	No	No	No	No	Yes	Yes	Yes	No	No	No	32.43	7.9	3.52	1.12	1.22	2	7	0.35	3.1	normoalbuminuria	92.4	126	79	121	77	90	No	No	0.39	No	No	9	1	absent	mild	Yes	No	No	No	No	No	No	Yes	Yes	Yes
329	35	F	6	No	No	Yes		No	Yes	Yes	No	No	No	No	30	16.5	5.18	2.14	1.07	3.31	12	8.92	78.85	microalbuminuria	139	137	79	129	79	99	No	No	0.41	No	No	3	0.3	absent	none	No	No	No	No	No	No	No	No	Yes	Yes
330	60	F	15	No	No	No	Yes	No	Yes	Yes	Yes	No	No	No	30.6	8.9	4.79	1.93	1.18	2.9	8.1	1.17	10.34	normoalbuminuria	128	149	91	145	87	89	No	No	0.43	No	No	6	0.67	absent	mild	Yes	No	No	No	No	No	No	Yes	Yes	Yes
331	55	F	18	No	Yes	Yes	No	No	No	Yes	Yes	No	No	No	35.9	7.6	5.19	1.2	3.06	1.89	5.8	0.94	8.31	normoalbuminuria	130	131	79	133	84	71	No	No	0.43	No	No	15	1.67	absent	mild	No	No	No	Yes	Yes	Yes	Yes	Yes	Yes	Yes
332	61	M	8	No	Yes	Yes	No	Yes	Yes	Yes	Yes	No	No	No	31	8.2	3.84	1.77	0.75	2.44	8.9	9.73	86	microalbuminuria	97.6	138	68	132	68	80	No	No	0.4	No	No	0	0	absent	none	No	No	No	No	No	No	No	No	No	No
333	61	F	7	No	No	No		Yes	Yes	Yes	No	No	No	No	27	6.4	4.97	1	1.68	3.13	8	0.54	4.77	normoalbuminuria	104	119	70	118	68	93	No	No	0.46	borderline	No	9	1	absent	none	No	No	No	No	Yes	Yes	Yes	No	No	Yes
334	76	F	13	No	Yes	Yes	No	No	Yes	Yes	No	No	No	No	30	6.2	5.17	1.98	1.08	3.35	8.1	1.53	13.53	normoalbuminuria	103	110	71	124	78	96	No	No	0.42	No	No	1	0.1	absent	none	No	No	No	No	Yes	No	No	No	No	Yes
335	76	M	25	No	Yes	Yes	Yes	Yes	No	Yes	No	No	No	No	29.8	6	4.17	1.42	1.28	2.37	6.6	2.56	8.84	normoalbuminuria	89.2	137	69	139	69	74	No	No	0.44	borderline	No	0	0	absent	none	No	No	No	No	No	No	No	No	No	No
336	32	M	1	Yes	No	No		Yes	Yes	Yes	No	No	No	No	21.3	10	3.05	0.92	1.15	1.8	9.3	0.86	7.6	normoalbuminuria	127	115	74	109	74	73	No	No	0.4	No	No	0	0	absent	none	No	No	No	No	No	No	No	No	No	No
337	53	M	15	No	Yes	Yes	Yes	Yes	No	Yes	No	No	No	No	25.87	6.5	3.2	1.24	0.88	1.9	6.4	1.19	10.52	normoalbuminuria	82.4	128	75	132	80	87	No	No	0.42	No	No	2	0.2	absent	mild	No	No	Yes	No	No	No	No	Yes	No	Yes
338	55	F	1	No	No	No	No	No	Yes	Yes	Yes	No	No	No	44.1	9.7	4.48	1.44	1.33	2.67	8.1	0.25	2.25	normoalbuminuria	106	124	67	123	83	105	No	No	0.42	No	No	16	1.78	absent	mild	Yes	No	Yes	No	No	No	Yes	Yes	Yes	Yes
339	54	M	16	No	Yes	Yes	No	Yes	No	Yes	Yes	No	No	No	24.69	9.6	4.83	3.68	0.74	3.07	7.2	0.7	6.19	normoalbuminuria	116	145	76	138	76	75	No	No	0.43	No	No	6	0.67	absent	mild	No	No	No	No	Yes	Yes	No	No	No	Yes
340	55	F	5	No	Yes	Yes	No	Yes	No	Yes	Yes	No	No	No	40.2	7.6	4.6	1.59	1.55	2.52	8.1	0.88	7.78	normoalbuminuria	127	122	71	141	86	89	No	No	0.46	borderline	No	16	1.78	absent	mild	No	No	No	No	Yes	Yes	Yes	No	Yes	Yes
341	62	M	20	No	Yes	Yes		Yes	Yes	No	No	No	No	No	25.7	4.2	3.8	1.07	1.17	2.46	7.3	1.66	14.65	normoalbuminuria	60	140	82	136	80	102	No	No	0.44	No	No	0	0	absent	none	No	No	No	No	No	No	No	No	No	No
342	44	M	6	No	No	No		No	Yes	Yes	No	No	No	No	30	12.8	6.94	2.92	1.18	5.28	9.8	0.48	4.24	normoalbuminuria	109	121	78	125	83	91	No	No	0.42	No	No	7	0.78	absent	mild	No	No	No	No	No	Yes	No	Yes	No	Yes
343	54	M	20	No	No	No		No	Yes	Yes	No	No	No	No	28.96	7.3	4.99	1.72	1.08	3.33	8.5	0.9	7.96	normoalbuminuria	108	118	76	132	85	93	No	No	0.44	borderline	No	3	0.3	absent	mild	No	No	No	No	No	No	No	Yes	No	Yes
344	44	M	3	Yes	Yes	Yes		No	No	Yes	No	No	No	No	29	8.5	4.07	1.75	0.88	2.68	7.2	20.16	178.21	microalbuminuria	99.7	130	89	130	83	73	No	No	0.41	No	No	16	1.78	absent	mild	No	No	No	Yes	No	Yes	No	Yes	Yes	Yes
345	38	M	0.6	No	No	No	No	Yes	Yes	Yes	Yes	No	No	No	26.52	5.6	4.54	2.83	0.75	2.66	4.8	0.22	1.94	normoalbuminuria	101	96	63	104	64	64	No	No	0.4	No	No	0	0	absent	none	No	No	No	No	No	No	No	No	No	No
346	51	M	5	Yes	Yes	Yes	has appo	No	Yes	Yes	Yes	No	No	No	29.69	9.6	3.14	1.9	0.75	2.11	8.7	0.44	3.89	normoalbuminuria	119	149	92	135	95	115	No	Yes	0.45	borderline	Yes	15	1.67	absent	mild	Yes	No	No	Yes	Yes	Yes	No	Yes	Yes	Yes
347	77	M	28	No	No	No		No	Yes	Yes	Yes	No	No	No	24.8	6	6.03	2.25	1.14	3.9	8.6	0.47	4.15	normoalbuminuria	120	127	81	122	70	80	Yes	No	0.42	No	Yes	0	0	absent	none	No	No	No	No	No	No	No	No	No	No
348	52	F	17	No	No	No		Yes	No	Yes	Yes	No	No	No	27	7.9	5.57	0.57	2.27	2.38	8.3	0.37	3.3	normoalbuminuria	103	108	72	119	78	99	No	No	0.46	borderline	No	8	0.89	absent	mild	No	No	No	No	No	Yes	Yes	Yes	No	Yes
349	34	F	9	No	No	No	Yes	Yes	No	Yes	Yes	No	No	No	37.5	4.9	4.48	1.93	1.97	2.32	8.6	3.2	28.3	normoalbuminuria	179	104	65	109	69	96	No	No	0.46	borderline	No	3	0.3	absent	none	No	No	No	No	No	No	No	No	Yes	Yes
350	78	M	15	No	No	No	Yes	Yes	No	Yes	No	No	No	No	22.3	12.2	3.96	1.24	1.08	2.4	8.4	61.42	542.95	macroalbuminuria	71.6	145	70	127	80	89	No	No	0.4	No	No	3	0.3	absent	mild	No	No	No	No	Yes	Yes	No	No	No	Yes
351	46	M	6	Yes	Yes	Yes	No	Yes	No	Yes	No	No	No	No	30	5.3	3.78	0.86	1.22	2.23	5.8	50.13	443.15	macroalbuminuria	120	156	100	151	98	93	No	No	0.47	Yes	Yes	10	1.1	absent	mild	No	No	No	No	Yes	Yes	No	No	Yes	Yes
352	56	F	3	No	Yes	Yes	No	No	Yes	Yes	No	No	No	No	32	5.7	4.49	1.53	1.61	2.47	6.4	0.35	3.1	normoalbuminuria	87	124	75	133	83	87	No	No	0.44	No	No	0	0	absent	none	No	No	No	No	No	No	No	No	No	No
353	65	F	2	No	Yes	Yes	No	No	Yes	Yes	No	No	No	No	40.8	13.3	3.66	2.39	1.69	2.22	9.5	0.76	6.72	normoalbuminuria	75	168	82	163	80	83	No	No	0.46	borderline	No	0	0	absent	none	No	No	No	No	No	No	No	No	No	No
354	46	M	5	No	No	Yes	No	Yes	Yes	Yes	Yes	No	No	No	33.2	7.4	4	1.54	1.01	2.57	7.9	1.27	11.23	normoalbuminuria	132	116	78	126	77	99	No	No	0.46	Yes	Yes	10	1.1	absent	mild	Yes	No	No	Yes	No	No	No	Yes	Yes	Yes
355	63	M	20	No	Yes	Yes	No	Yes	No	Yes	Yes	No	No	No	30.9	15.4	5.41	1.2	1.02	3.96	9.2	2.56	22.63	normoalbuminuria	83	105	66	114	70	88	No	No	0.42	No	No	8	0.8	absent	mild	Yes	No	No	No	No	No	No	Yes	Yes	Yes
356	57	F	5	No	No	No	No	No	Yes	Yes	Yes	No	No	No	29.5	12.7	5.24	1.48	1.57	3.19	9.7	0.23	2	normoalbuminuria	132	155	85	160	86	92	No	No	0.42	No	No	6	0.6	absent	mild	No	No	No	Yes	Yes	Yes	No	No	No	Yes
357	82	F	11	No	Yes	Yes	No	No	Yes	No	Yes	No	No	No	28	7.4	3.52	0.84	1.43	1.84	7	1.48	13	normoalbuminuria	85	131	81	123	86	104	No	No	0.44	No	No	29	3.2	present	severe	Yes	Yes	No	Yes	Yes	Yes	Yes	Yes	Yes	Yes
358	64	M	15	Yes	Yes	Yes	No	Yes	Yes	Yes	No	No	No	No	28	8.5	5.21	2.01	1.32	3.21	7.8	1.15	10.17	normoalbuminuria	90	142	75	132	81	80	No	No	0.4	No	No	2	0.2	absent	mild	No	No	No	No	No	No	No	No	Yes	Yes
359	56	F	10	No	No	No	No	No	Yes	Yes	Yes	No	No	No	34.5	10.4	3.06	1.29	1.16	1.5	9.4	2.93	25.9	normoalbuminuria	147	139	82	149	94	98	No	No	0.44	No	No	4	0.4	absent	mild	No	No	No	No	No	No	No	No	Yes	Yes
360	44	F	3	No	No	Yes	No	No	Yes	Yes	Yes	No	No	No	32.5	11	3.59	4.81	0.69	1.48	10	6	53	microalbuminuria	136	138	83	138	90	120	No	No	0.47	borderline	No	3	0.3	absent	mild	No	No	No	No	No	No	No	No	Yes	Yes
361	30	F	3	No	No	No	No	Yes	No	Yes	Yes	No	No	No	26.4	4.4	5.26	0.69	1.78	3.36	8.3	2.71	23.96	normoalbuminuria	143	123	80	121	80	81	No	No	0.42	No	No	20	2.2	present	mild	Yes	Yes	No	No	Yes	Yes	Yes	No	No	Yes
362	75	M	25	No	Yes	Yes	Yes	Yes	No	Yes	No	No	No	No	24.1	6.9	3.59	1.29	0.95	2.11	8.9	1.8	15.9	normoalbuminuria	82	134	58	143	60	71	No	No	0.41	No	No	6	0.7	absent	mild	No	No	No	No	Yes	Yes	No	No	No	Yes
363	47	F	14	No	Yes	Yes	No	No	Yes	Yes	Yes	No	No	No	33	5.5	4.89	1.18	1.5	3.27	8.3	0.83	7.3	normoalbuminuria	107	127	74	132	79	77	No	No	0.43	No	No	13	1.4	absent	mild	Yes	Yes	Yes	Yes	No	Yes	Yes	No	Yes	Yes
364	69	M	30	No	Yes	Yes	Yes	Yes	No	Yes	No	No	No	No	30.8	9.7	7.97	4.09	0.8	2.68	9.4	237.9	2103	macroalbuminuria	105	144	83	147	85	90	No	No	0.43	No	No	3	0.3	absent	mild	No	No	No	Yes	No	No	No	No	No	Yes
365	64	F	7	No	Yes	Yes	No	Yes	No	Yes	No	No	No	No	26.6	7.3	4.03	1.32	1.12	2.15	8.4	0.61	5.39	normoalbuminuria	95	143	69	154	78	83	No	No	0.42	No	No	12	1.3	absent	mild	Yes	No	Yes	Yes	Yes	Yes	No	No	No	Yes
366	45	M	6	No	No	No	No	No	Yes	Yes	Yes	No	No	No	29.7	6.5	4.2	2.04	0.93	2.34	7.2	0.36	3.18	normoalbuminuria	92.4	126	78	117	77	95	No	No	0.42	No	No	2	0.2	absent	mild	No	No	No	No	No	No	No	No	Yes	Yes
367	57	F	16	No	Yes	Yes	No	Yes	No	Yes	Yes	No	No	No	35.5	7.2	3.98	1.35	1.4	2.2	7.6	0.32	2.83	normoalbuminuria	97	148	75	137	75	109	No	Yes	0.41	No	Yes	3	0.3	absent	mild	No	No	No	No	No	No	No	No	Yes	Yes
368	68	F	5	No	Yes	Yes	No	Yes	Yes	No	No	No	No	No	37	7.5	4.24	1.45	1.23	2.38	6.3	1.89	16.7	normoalbuminuria	146	131	62	125	70	85	No	No	0.43	No	No	13	1.4	absent	mild	Yes	No	No	Yes	Yes	Yes	Yes	No	Yes	Yes
369	64	F	9	No	Yes	Yes	Yes	Yes	No	Yes	No	No	No	No	43	5.6	2.91	0.74	1.03	1.56	6.7	17.26	152.6	microalbuminuria	115	147	68	132	77	92	No	No	0.44	No	No	15	1.7	absent	mild	No	No	No	Yes	Yes	Yes	Yes	Yes	Yes	Yes
370	47	F	8	No	No	No	Yes	No	Yes	Yes	Yes	No	No	No	28.8	12.5	5.08	1.59	1.04	3.55	9	1.2	10.61	normoalbuminuria	145	135	85	135	87	108	No	No	0.47	borderline	No	0	0	absent	none	No	No	No	No	No	No	No	No	No	No
371	38	M	6	Yes	Yes	Yes	No 2012 has appoint	Yes	No	Yes	No	No	No	No	30.5	8.9	5.12	4.53	0.97	2.49	8.2	5.51	48.7	microalbuminuria	111	114	75	120	77	84	No	No	0.41	No	No	2	0.2	absent	mild	No	No	No	No	No	No	No	No	Yes	Yes
372	32	M	1	Yes	No	No	No	No	Yes	Yes	No	No	No	No	17.6	8.2	4	1.05	1.3	2.39	6.4	0.8	7.1	normoalbuminuria	76	123	82	131	88	87	No	No	0.41	No	No	5	0.56	absent	mild	No	No	No	No	Yes	No	Yes	No	No	Yes
373	51	F	12	No	No	No	No	Yes	No	Yes	Yes	No	No	No	30.7	10.2	4.89	1.86	0.82	3.27	8.7	3.14	27.76	normoalbuminuria	107	109	64	111	69	85	No	No	0.43	No	No	10	1.2	absent	mild	No	No	No	Yes	No	No	No	Yes	Yes	Yes
374	63	M	25	No	Yes	Yes	No	No	Yes	Yes	No	No	No	No	26.6	6.1	4.11	1.39	0.92	2.65	6.2	0.5	4.42	normoalbuminuria	97	119	72	108	76	93	No	No	0.43	borderline	No	2	0.2	absent	mild	No	No	No	No	No	No	No	No	Yes	Yes
375	46	M	4	No	Yes	Yes	No	No	Yes	Yes	Yes	No	No	No	37.5	7.7	4.75	1.26	1.61	2.89	7.2	1.06	9.37	normoalbuminuria	142	126	83	118	81	87	No	No	0.43	borderline	No	6	0.67	absent	mild	Yes	No	No	Yes	No	No	No	Yes	Yes	Yes
376	55	F	20	No	Yes	Yes	No	Yes	No	Yes	No	No	No	No	36.8	17.7	4.12	2.18	0.92	2.44	11.2	3.73	33	microalbuminuria	137	130	66	130	69	88	No	No	0.46	borderline	No	20	2.2	present	mild	Yes	Yes	No	Yes	Yes	Yes	Yes	Yes	No	Yes
377	40	M	3	No	No	No	No	No	Yes	Yes	No	No	No	No	27	8.3	3.94	1.97	0.89	2.37	7.6	0.43	3.8	normoalbuminuria	113	129	89	132	88	91	No	No	0.46	borderline	No	12	1.3	absent	mild	No	No	No	No	No	No	No	Yes	Yes	Yes
378	60	F	6	No	Yes	Yes	Yes	Yes	No	Yes	No	No	No	No	34.7	7.4	3.47	1.72	0.82	1.83	8.4	5.5	48.62	microalbuminuria	83	116	63	122	63	109	No	Yes	0.43	No	Yes	11	1.2	absent	mild	No	No	No	Yes	Yes	Yes	Yes	No	No	Yes
379	71	M	12	No	No	No	No	No	Yes	Yes	No	No	No	No	30	6.5	2.82	1.04	0.98	1.59	6.5	2.58	22.8	normoalbuminuria	103	149	75	150	79	75	No	No	0.4	No	No	0	0	absent	none	No	No	No	No	No	No	No	No	No	No
380	45	M	1	Yes	Yes	No	No	No	Yes	Yes	No	No	No	No	34	6	5.64	2.67	0.95	3.63	6.8	0.45	3.98	normoalbuminuria	111	164	93	155	98	133	No	Yes	0.46	Yes	Yes	2	0.2	absent	none	No	No	No	No	No	No	No	No	Yes	Yes
381	59	F	17	No	No	Yes	No	Yes	No	Yes	Yes	No	No	No	32	15.7	3.64	1.09	0.99	2.15	9.3	6.4	56.58	microalbuminuria	142	137	70	126	73	72	No	No	0.44	No	No	18	2	present	mild	Yes	Yes	Yes	Yes	No	No	Yes	Yes	Yes	Yes
382	44	F	18	No	No	No	Yes	Yes	No	Yes	No	No	No	No	29.7	11.7	4.9	0.7	2.14	2.53	7.9	1	8.84	normoalbuminuria	133	95	65	105	72	109	No	No	0.41	No	No	4	0.4	absent	mild	No	No	No	No	No	No	Yes	No	No	Yes
383	50	M	10	No	No	Yes	No	Yes	No	Yes	Yes	No	No	No	32.3	13.3	3.58	0.95	1.61	1.76	9.5	1.82	16	normoalbuminuria	83	177	84	176	86	107	No	No	0.44	borderline	No	4	0.4	absent	mild	No	No	No	No	Yes	No	No	No	Yes	Yes
384	59	M	11	No	No	No	No	Yes	Yes	Yes	Yes	No	No	No	25	10.7	4.59	2.34	0.88	2.78	9.2	0.27	2.39	normoalbuminuria	98	112	76	115	74	61	No	No	0.41	No	No	0	0	absent	none	No	No	No	No	No	No	No	No	No	No
385	65	M	15	Yes	Yes	Yes	Yes	No	No	Yes	Yes	No	No	No	40	6.3	4.57	2.34	0.94	2.74	6.2	28.88	255	microalbuminuria	73	142	79	139	83	81	No	No	0.46	Yes	Yes	4	0.4	absent	mild	No	No	No	No	No	No	Yes	No	Yes	Yes
386	57	F	5	No	Yes	Yes	No	No	Yes	Yes	Yes	No	No	No	35.4	15.6	4.25	1.47	1.07	2.8	9.2	1.3	11.5	normoalbuminuria	143	125	80	134	82	92	No	No	0.43	No	No	16	1.8	absent	mild	No	No	No	Yes	Yes	Yes	Yes	Yes	No	Yes
387	32	M	7	Yes	No	No	No	No	Yes	Yes	Yes	No	No	No	28.2	10.4	4.12	1.3	0.85	2.83	7.2	0.26	2.3	normoalbuminuria	139	119	73	107	67	92	No	No	0.41	No	No	2	0.2	absent	mild	No	No	No	No	No	No	No	No	Yes	Yes
388	52	M	8	No	Yes	Yes	Yes	Yes	No	Yes	No	No	No	No	27.9	14.8	4.75	1.72	0.96	3.22	9.8	4.81	42.5	microalbuminuria	106	146	82	134	83	110	No	No	0.44	No	No	2	0.2	absent	mild	No	No	No	No	No	No	No	No	Yes	Yes
389	58	F	11	No	Yes	Yes	No	Yes	No	No	Yes	No	No	No	38.7	6	3.02	2.11	0.83	1.39	7.6	11.96	106	microalbuminuria	79	132	64	108	65	91	Yes	No	0.43	No	Yes	0	0	absent	none	No	No	No	No	No	No	No	No	No	No
390	70	F	21	No	Yes	Yes	Yes	No	Yes	Yes	Yes	No	No	No	26.6	15.5	3.32	1.33	0.87	1.81	10.8	2	17.7	normoalbuminuria	146	124	64	138	80	91	No	No	0.44	No	No	20	2.2	present	mild	No	No	No	Yes	Yes	Yes	Yes	Yes	Yes	Yes
391	74	M	18	Yes	Yes	Yes	Yes	Yes	No	Yes	No	No	No	No	29	11.6	2.52	1.32	0.77	1.45	8.7	2	17.7	normoalbuminuria	95	144	76	143	79	79	No	No	0.42	No	No	2	0.2	absent	mild	No	No	No	No	No	No	No	No	Yes	Yes
392	43	M	12	Yes	No	No	No	Yes	No	Yes	Yes	No	No	No	28.4	14	4.55	1.04	1.35	2.82	8.2	0.17	1.5	normoalbuminuria	133	108	67	115	75	95	No	No	0.41	No	No	0	0	absent	none	No	No	No	No	No	No	No	No	No	No
393	41	M	8	No	Yes	Yes		Yes	No	Yes	Yes	No	No	No	30	10	3.6	3.94	0.65	1.61	11.4	4.58	40.49	microalbuminuria	129	139	94	135	93	112	No	No	0.42	No	Yes	3	0.3	absent	mild	No	No	No	No	No	No	No	No	Yes	Yes
394	64	F	8	No	No	No	No	Yes	No	No	No	No	No	No	32	10.1	5.38	2.51	0.9	3.53	7.7	0.43	3.79	normoalbuminuria	73	145	63	143	75	85	No	No	0.46	borderline	No	12	1.3	absent	mild	Yes	No	No	No	Yes	No	Yes	No	Yes	Yes
395	40	M	6	Yes	No	No		No	Yes	Yes	Yes	No	No	No	29	16.4	6.35	4.48	0.72	4.25	12.2	9.52	84.16	microalbuminuria	102	134	86	131	89	116	No	No	0.4	No	Yes	6	0.67	absent	mild	No	No	No	No	No	No	No	Yes	Yes	Yes
396	36	F	13	No	No	No		Yes	No	No	No	No	No	No	33.2	5.6	4.4	1.52	1.38	2.47	6	0.4	3.54	normoalbuminuria	135	129	81	125	77	94	No	No	0.43	No	No	15	1.6	absent	mild	No	No	No	Yes	Yes	Yes	Yes	No	Yes	Yes
397	62	F	10	No	Yes	Yes		Yes	Yes	Yes	No	No	No	No	35.3	6.5	4.26	1.44	1.38	2.48	7.6	0.43	3.8	normoalbuminuria	124	132	70	144	81	102	No	No	0.45	borderline	No	0	0	absent	none	No	No	No	No	No	No	No	No	No	No
398	49	M	24	No	No	Yes	Yes	Yes	No	Yes	Yes	No	No	No	33.6	8.2	4.7	2.13	1.2	3.14	7.8	0.56	4.95	normoalbuminuria	84	132	72	127	69	81	No	No	0.44	borderline	No	15	1.67	absent	mild	No	Yes	No	Yes	No	No	Yes	Yes	Yes	Yes
399	47	M	16	No	Yes	Yes	No	No	Yes	Yes	No	No	No	No	36.9	8.6	3.69	2.5	0.84	1.67	7.8	9.93	87.78	microalbuminuria	117	155	89	148	86	101	No	No	0.44	borderline	No	10	1.1	absent	mild	No	No	No	No	No	No	Yes	Yes	Yes	Yes
400	41	F	6	No	No	No	No	Yes	Yes	Yes	No	No	No	No	46.5	10.1	3.8	1.46	1.19	2.2	7.9	0.41	3.62	normoalbuminuria	120	97	63	107	70	98	No	No	0.46	borderline	No	19	2.1	present	mild	No	No	No	Yes	Yes	Yes	No	Yes	Yes	Yes
